# Supplementary material for: Circular RNA circASPM promotes the progression of glioblastoma by acting as a competing endogenous RNA to regulate miR-130b-3p/E2F1 axis
Source: J Cancer. 2022 Mar 14;13(5):1664–78. doi: 10.7150/jca.57691 (PMC8965134; doi:10.7150/jca.57691)
Supplement: Supplementary file 2 — Supplementary table 3: The expression difference of ASPM derived circRNAs in GSE109569. [file jcav13p1664s2.xlsx]

## Sheet: Sheet1
circRNA_ID	logFC	AveExpr	t	P.Value	adj.P.Val	B
hsa_circ_0015772	4.68699	5.45612	4.2917	0.00427297	0.0773785	-1.65075
hsa_circ_0015763	4.14705	6.28749	4.67278	0.00277191	0.0705009	-1.21562
hsa_circ_0015765	4.14187	4.33004	4.90971	0.00214039	0.0680635	-0.957255
hsa_circ_0079590	4.04131	6.08604	4.3005	0.00422951	0.0771924	-1.64044
hsa_circ_0015760	3.95324	4.67713	5.4369	0.00123755	0.0634738	-0.414935
hsa_circ_0015764	3.56139	4.58632	4.59815	0.00301208	0.0719211	-1.29893
hsa_circ_0015767	3.42808	5.24749	5.1736	0.00161955	0.0648194	-0.680272
hsa_circ_0015769	3.41325	5.25973	5.00707	0.00192902	0.0667724	-0.853759
hsa_circ_0015762	3.20042	3.92253	6.21556	0.000587151	0.0590805	0.308767
hsa_circ_0015771	2.5743	5.38957	5.27163	0.00146366	0.0642731	-0.580214
hsa_circ_0015766	2.47473	2.48458	12.0559	1.09058e-05	0.0566217	3.69365
hsa_circ_0015761	2.13533	2.30827	3.57075	0.010284	0.101943	-2.53991
