# Supplementary material for: Circular RNA circASPM promotes the progression of glioblastoma by acting as a competing endogenous RNA to regulate miR-130b-3p/E2F1 axis
Source: J Cancer. 2022 Mar 14;13(5):1664–78. doi: 10.7150/jca.57691 (PMC8965134; doi:10.7150/jca.57691)
Supplement: Supplementary file 3 — Supplementary table 4: ENCORI_hg19_CLIP-seq_miRNA-target_all_ASPM. [file jcav13p1664s3.xlsx]

## Sheet: ENCORI_hg19_CLIP-seq_miRNA-targ
#please cite:
#Zhou KR, Liu S, Cai L, et al. ENCORI: The Encyclopedia of RNA Interactomes.
#2.Li JH, et al.starBase v2.0: decoding miRNA-ceRNA, miRNA-ncRNA and protein-RNA interaction networks from large-scale CLIP-Seq data , Nucleic Acids Res. 2014 Jan;42:D92-7.
miRNAid	miRNAname	geneID	geneName	geneType	chromosome	start	end	strand	clipExpNum	degraExpNum	RBP	merClass	miRseq	align	targetSeq
MIMAT0016844	hsa-miR-4295	NM_018136	ASPM	circRNA	chr1	197059384	197059403	-	20	0	AGO1,AGO1-4,AGO2	7mer-m8	uucCUU-UUGU-AACGUGAc	||| :|| |||||||	aaaGAACUGCACUUGCACUu
MIMAT0018088	hsa-miR-3666	NM_018136	ASPM	circRNA	chr1	197059384	197059404	-	20	0	AGO1,AGO1-4,AGO2	7mer-m8	agccgUAGAUGUGAACGUGAc	| ||:||||||||||	aaaagAACUGCACUUGCACUu
MIMAT0000688	hsa-miR-301a-3p	NM_018136	ASPM	circRNA	chr1	197059384	197059405	-	20	0	AGO1,AGO1-4,AGO2	7mer-m8	cgaaaCUGUUAUGAUAACGUGAc	|| | |:| |||||||	caaaaGA-ACUGCACUUGCACUu
MIMAT0000425	hsa-miR-130a-3p	NM_018136	ASPM	circRNA	chr1	197059384	197059406	-	20	0	AGO1,AGO1-4,AGO2	7mer-m8	uacgggaaaauUGU-AACGUGAc	:|| |||||||	acaaaagaacuGCACUUGCACUu
MIMAT0000691	hsa-miR-130b-3p	NM_018136	ASPM	circRNA	chr1	197059384	197059406	-	20	0	AGO1,AGO1-4,AGO2	7mer-m8	uacgggaaaguaGU-AACGUGAc	|| |||||||	acaaaagaacugCACUUGCACUu
MIMAT0004958	hsa-miR-301b-3p	NM_018136	ASPM	circRNA	chr1	197059384	197059407	-	20	0	AGO1,AGO1-4,AGO2	7mer-m8	cgaaacUGUUAUAGU-AACGUGAc	| || || |||||||	uacaaaAGAACUGCACUUGCACUu
MIMAT0003885	hsa-miR-454-3p	NM_018136	ASPM	circRNA	chr1	197059384	197059409	-	20	0	AGO1,AGO1-4,AGO2	7mer-m8	ugggaUAUUCGUUAU---AACGUGAu	| ||| | |: |||||||	ucuacAAAAGAACUGCACUUGCACUu
MIMAT0002832	hsa-miR-519c-3p	NM_018136	ASPM	circRNA	chr1	197059389	197059413	-	20	0	AGO1,AGO1-4,AGO2	7mer-m8	uagGAGAU-UUUUCU--ACGUGAAa	||||| |||||| |||||||	aaaCUCUACAAAAGAACUGCACUUg
MIMAT0002837	hsa-miR-519b-3p	NM_018136	ASPM	circRNA	chr1	197059389	197059413	-	20	0	AGO1,AGO1-4,AGO2	7mer-m8	uugGAGA--UUUUCCU-ACGUGAAa	|||| ||||| | |||||||	aaaCUCUACAAAAGAACUGCACUUg
MIMAT0002869	hsa-miR-519a-3p	NM_018136	ASPM	circRNA	chr1	197059389	197059413	-	20	0	AGO1,AGO1-4,AGO2	7mer-m8	ugUGAGA--UUUUCCU-ACGUGAAa	||||| ||||| | |||||||	aaACUCUACAAAAGAACUGCACUUg
MIMAT0019861	hsa-miR-4735-3p	NM_018136	ASPM	circRNA	chr1	197059356	197059376	-	19	1	AGO1,AGO1-4,AGO2	7mer-m8	uacagauUAAACUCGUGGAAa	|| | ||||||||	uuuugacAUAUAAGCACCUUu
MIMAT0000072	hsa-miR-18a-5p	NM_018136	ASPM	circRNA	chr1	197059356	197059378	-	19	1	AGO1,AGO1-4,AGO2	7mer-m8	gauAGACGUG-AUCUACGUGGAAu	|:|| || || | |||||||	ccuUUUG-ACAUAUAAGCACCUUu
MIMAT0001412	hsa-miR-18b-5p	NM_018136	ASPM	circRNA	chr1	197059356	197059378	-	19	1	AGO1,AGO1-4,AGO2	7mer-m8	gauuGACGUG-AUCUACGUGGAAu	:|| || || | |||||||	ccuuUUG-ACAUAUAAGCACCUUu
MIMAT0019924	hsa-miR-4770	NM_018136	ASPM	circRNA	chr1	197112633	197112650	-	15	0	AGO1,AGO1-4,AGO2	7mer-m8	ucGAUGUCACAGUAGAGu	|||| |||||||	uaCUACCUACUCAUCUCu
MIMAT0000435	hsa-miR-143-3p	NM_018136	ASPM	circRNA	chr1	197112633	197112651	-	15	0	AGO1,AGO1-4,AGO2	7mer-m8	cucGAUGUCACGAAGUAGAGu	|||| | | |||||||	cuaCUAC-CUAC-UCAUCUCu
MIMAT0023713	hsa-miR-6088	NM_018136	ASPM	circRNA	chr1	197112633	197112651	-	15	0	AGO1,AGO1-4,AGO2	7mer-m8	gcgGGGGGGCGAAGUAGAGa	|: ||: | |||||||	cuaCUACCUAC-UCAUCUCu
MIMAT0000226	hsa-miR-196a-5p	NM_018136	ASPM	circRNA	chr1	197112642	197112663	-	15	0	AGO1,AGO1-4,AGO2	8mer	ggguUGUUGUACUUUGAUGGAu	||: |: |||||||	cuguACGUCGAUCUACUACCUa
MIMAT0001080	hsa-miR-196b-5p	NM_018136	ASPM	circRNA	chr1	197112642	197112663	-	15	0	AGO1,AGO1-4,AGO2	8mer	ggguUGUUGUCCUUUGAUGGAu	||: |: |||||||	cuguACGUCGAUCUACUACCUa
MIMAT0000089	hsa-miR-31-5p	NM_018136	ASPM	circRNA	chr1	197097648	197097672	-	13	0	AGO1,AGO1-4,AGO2,AGO3	7mer-m8	ucGAUACGGUCG----UAGAACGGa	:| ||||: : ||||||||	gaUUUUGCCGUUACAAAUCUUGCCg
MIMAT0002839	hsa-miR-525-3p	NM_018136	ASPM	circRNA	chr1	197097621	197097644	-	12	0	AGO1,AGO1-4,AGO2,AGO3	7mer-m8	gcgagaUUUC-CCUU-CGCGGAAg	|| | |||: |||||||	acuugcAAUGUGGAGUGCGCCUUg
MIMAT0022736	hsa-miR-642b-5p	NM_018136	ASPM	circRNA	chr1	197112609	197112632	-	12	0	AGO1,AGO1-4,AGO2	7mer-m8	ucUGUGUAAAC--CUCUCCCUUGg	|::||| | | |||||||	ucAUGCAUCAGAAAAUAGGGAACu
MIMAT0005886	hsa-miR-1297	NM_018136	ASPM	circRNA	chr1	197112737	197112752	-	12	0	AGO1,AGO1-4,AGO2	8mer	guGGACUUAAUGAACUu	|:| || |||||||	uuCUUUAA-UACUUGAa
MIMAT0000083	hsa-miR-26b-5p	NM_018136	ASPM	circRNA	chr1	197112737	197112757	-	12	0	AGO1,AGO1-4,AGO2	8mer	ugGAUAGGACUUAAUGAACUu	| ||:|| | |||||||	aaCAAUUCUUUAAUACUUGAa
MIMAT0000082	hsa-miR-26a-5p	NM_018136	ASPM	circRNA	chr1	197112737	197112758	-	12	0	AGO1,AGO1-4,AGO2	8mer	ucgGAUAGGACCUAAUGAACUu	| ||:|| | |||||||	aaaCAAUUCUUUAAUACUUGAa
MIMAT0018992	hsa-miR-4465	NM_018136	ASPM	circRNA	chr1	197112737	197112758	-	12	0	AGO1,AGO1-4,AGO2	8mer	aggggaccagucUGAUGAACUc	| |||||||	aaacaauucuuuAAUACUUGAa
MIMAT0000456	hsa-miR-186-5p	NM_018136	ASPM	circRNA	chr1	197112746	197112769	-	12	0	AGO1,AGO1-4,AGO2	8mer	ucGGGUUUUC--CUCUUAAGAAAc	||||| || | ||||||||	ccCCCAACAGAAAACAAUUCUUUa
MIMAT0004675	hsa-miR-219a-2-3p	NM_018136	ASPM	circRNA	chr1	197112749	197112770	-	12	0	AGO1,AGO1-4,AGO2	7mer-m8	ugucuacaggucggUGUUAAGa	|||||||	ucccccaacagaaaACAAUUCu
MIMAT0003220	hsa-miR-556-5p	NM_018136	ASPM	circRNA	chr1	197073718	197073741	-	10	0	AGO1-4,AGO2	8mer	gaguAUAAUGUUAC--UCGAGUAg	|| | | || |||||||	cuuuUAGGAGACUGAAAGCUCAUa
MIMAT0002850	hsa-miR-524-3p	NM_018136	ASPM	circRNA	chr1	197097621	197097643	-	10	0	AGO1,AGO1-4,AGO2,AGO3	7mer-m8	ugAGGUUUC-CCUU-CGCGGAAg	| ||| | |||: |||||||	cuUGCAAUGUGGAGUGCGCCUUg
MIMAT0003215	hsa-miR-552-3p	NM_018136	ASPM	circRNA	chr1	197055953	197055976	-	9	3	AGO1,AGO1-4,AGO2,AGO3	8mer	aacAGAU-UGGUC--AGUGGACAa	|:|| |||| |||||||	ccuUUUAUCCCAGAAACACCUGUa
MIMAT0000261	hsa-miR-183-5p	NM_018136	ASPM	circRNA	chr1	197091643	197091666	-	9	0	AGO1-4,AGO2	7mer-m8	ucacuUAAG-AUGGU-CACGGUAu	|| | |:|:| |||||||	uuaccAUCCUUGCUAUGUGCCAUu
MIMAT0003150	hsa-miR-455-5p	NM_018136	ASPM	circRNA	chr1	197073604	197073624	-	8	0	AGO1-4,AGO2	7mer-m8	gcUACAUCAGGUUUCCGUGUAu	|| | |:: ||||||||	uuAUCAAAUUU-CAGGCACAUg
MIMAT0020541	hsa-miR-5047	NM_018136	ASPM	circRNA	chr1	197073760	197073781	-	8	0	AGO1-4,AGO2	7mer-m8	ugGAAUG--UUGGCGUCGACGUu	:||:| || || |||||||	uaUUUGCAGAAACG-AGCUGCAg
MIMAT0005797	hsa-miR-1301-3p	NM_018136	ASPM	circRNA	chr1	197073760	197073786	-	8	0	AGO1-4,AGO2	7mer-m8	cuucaGUGAGGGUC--CG-UCGACGUu	:|:|: ||| | |||||||	ccaacUAUUUGCAGAAACGAGCUGCAg
MIMAT0002868	hsa-miR-522-3p	NM_018136	ASPM	circRNA	chr1	197097681	197097703	-	8	0	AGO1-4,AGO2	7mer-m8	ugugagauuuccCU-UGGUAAAa	|| |||||||	uaaccauguucaGACACCAUUUg
MIMAT0009198	hsa-miR-224-3p	NM_018136	ASPM	circRNA	chr1	197097681	197097703	-	8	0	AGO1-4,AGO2	7mer-m8	acaucaGUGAUCCCGUGGUAAAa	:::| | ||||||||	uaaccaUGUUCAGACACCAUUUg
MIMAT0001532	hsa-miR-448	NM_018136	ASPM	circRNA	chr1	197070314	197070335	-	7	1	AGO1-4,AGO2	7mer-m8	uacCCUGUAGGAUGUAUACGUu	|||:||:| | |||||||	aaaGGAUAUUCAAAAUAUGCAc
MIMAT0003215	hsa-miR-552-3p	NM_018136	ASPM	circRNA	chr1	197111869	197111889	-	7	0	AGO1-4,AGO2	8mer	aacagauuggUCAGUGGACAa	:| |||||||	cuaaaaggaaGGCCACCUGUa
MIMAT0004185	hsa-miR-802	NM_018136	ASPM	circRNA	chr1	197111887	197111909	-	7	0	AGO1-4,AGO2	8mer	uguuccuacuuagaaACAAUGAc	|||||||	aauacuuucugccacUGUUACUa
MIMAT0022272	hsa-miR-664b-3p	NM_018136	ASPM	circRNA	chr1	197112128	197112149	-	7	0	AGO1-4,AGO2	8mer	acauccgacccuccGUUUACUu	|||||||	uaaaguaccauuauCAAAUGAa
MIMAT0003244	hsa-miR-579-3p	NM_018136	ASPM	circRNA	chr1	197112128	197112150	-	7	0	AGO1-4,AGO2	8mer	uuagcgccaaauAUGGUUUACUu	||:|||||||	guaaaguaccauUAUCAAAUGAa
MIMAT0000735	hsa-miR-380-3p	NM_018136	ASPM	circRNA	chr1	197053315	197053338	-	6	0	AGO1,AGO1-4,AGO2	7mer-m8	uucuacaccUGGUA--UAAUGUAu	||::| |||||||	aaaacauaaACUGUUCAUUACAUu
MIMAT0000737	hsa-miR-382-5p	NM_018136	ASPM	circRNA	chr1	197053361	197053382	-	6	0	AGO1-4,AGO2	7mer-m8	gcuuaGGUGGUGCUUGUUGAAg	:| ||::| |||||||	uuugcUCUCCGUGUACAACUUu
MIMAT0017990	hsa-miR-3613-5p	NM_018136	ASPM	circRNA	chr1	197053363	197053384	-	6	0	AGO1-4,AGO2	7mer-m8	cuuguuuuuuuuuuCAUGUUGu	|||||||	uuuuugcucuccguGUACAACu
MIMAT0000432	hsa-miR-141-3p	NM_018136	ASPM	circRNA	chr1	197069641	197069664	-	6	0	AGO1-4,AGO2	8mer	gguagaaaUGGUCU--GUCACAAu	|:|||| |||||||	auuuacagAUCAGAAGCAGUGUUa
MIMAT0000682	hsa-miR-200a-3p	NM_018136	ASPM	circRNA	chr1	197069641	197069664	-	6	0	AGO1-4,AGO2	8mer	uguagcaaUGGUCU--GUCACAAu	|:|||| |||||||	auuuacagAUCAGAAGCAGUGUUa
MIMAT0014983	hsa-miR-3121-3p	NM_018136	ASPM	circRNA	chr1	197069660	197069681	-	6	0	AGO1-4,AGO2	8mer	acaggaaaCGGAUGAGAUAAAu	| | | |||||||	acaucaaaGACAAGUCUAUUUa
MIMAT0000727	hsa-miR-374a-5p	NM_018136	ASPM	circRNA	chr1	197070213	197070234	-	6	0	AGO1-4,AGO2	7mer-m8	gugAAUA-GUCCAACAUAAUAUu	|||| ||| | |||||||	uggUUAUACAGAAU-UAUUAUAg
MIMAT0004955	hsa-miR-374b-5p	NM_018136	ASPM	circRNA	chr1	197070213	197070234	-	6	0	AGO1-4,AGO2	7mer-m8	gugAAU-CGUCCAACAUAAUAUa	||| ||| | |||||||	uggUUAUACAGAAU-UAUUAUAg
MIMAT0000752	hsa-miR-328-3p	NM_018136	ASPM	circRNA	chr1	197070267	197070288	-	6	0	AGO1-4,AGO2	8mer	ugccuucccgucUCUCCCGGUc	| |||||||	ucuaucgaaugcACAGGGCCAa
MIMAT0018356	hsa-miR-3940-3p	NM_018136	ASPM	circRNA	chr1	197070307	197070328	-	6	2	AGO1-4,AGO2	7mer-m8	uucacccgacccuaGGCCCGAc	|||||||	auucaaaauaugcaCCGGGCUg
MIMAT0002832	hsa-miR-519c-3p	NM_018136	ASPM	circRNA	chr1	197071010	197071031	-	6	0	AGO1-4,AGO2	8mer	uaggagauuuuucuACGUGAAa	|||||||	auuguaccaauucuUGCACUUa
MIMAT0002837	hsa-miR-519b-3p	NM_018136	ASPM	circRNA	chr1	197071010	197071031	-	6	0	AGO1-4,AGO2	8mer	uuggagauuuuccuACGUGAAa	|||||||	auuguaccaauucuUGCACUUa
MIMAT0002869	hsa-miR-519a-3p	NM_018136	ASPM	circRNA	chr1	197071010	197071033	-	6	0	AGO1-4,AGO2	8mer	ugUGAGAU--UUUCCUACGUGAAa	|:| || || |||||||	aaAUUGUACCAAUUCUUGCACUUa
MIMAT0016844	hsa-miR-4295	NM_018136	ASPM	circRNA	chr1	197071011	197071028	-	6	0	AGO1-4,AGO2	7mer-m8	uuccuUUUGUAACGUGAc	|| : |||||||	guaccAAUUCUUGCACUu
MIMAT0018088	hsa-miR-3666	NM_018136	ASPM	circRNA	chr1	197071011	197071031	-	6	0	AGO1-4,AGO2	7mer-m8	agcCGUAGAUGUGAACGUGAc	|:| | |: ||||||||	auuGUACCAAUUCUUGCACUu
MIMAT0000691	hsa-miR-130b-3p	NM_018136	ASPM	circRNA	chr1	197071011	197071032	-	6	0	AGO1-4,AGO2	7mer-m8	uacgggaaagUAGUAACGUGAc	||: |||||||	aauuguaccaAUUCUUGCACUu
MIMAT0000688	hsa-miR-301a-3p	NM_018136	ASPM	circRNA	chr1	197071011	197071033	-	6	0	AGO1-4,AGO2	7mer-m8	cgaAAC-UGUUAUGAUAACGUGAc	||| || | |:| |||||||	aaaUUGUACCA-AUUCUUGCACUu
MIMAT0003885	hsa-miR-454-3p	NM_018136	ASPM	circRNA	chr1	197071011	197071033	-	6	0	AGO1-4,AGO2	7mer-m8	uggGAUAUUCGUU-AUAACGUGAu	:|:| | ||| | |||||||	aaaUUGU-ACCAAUUCUUGCACUu
MIMAT0004958	hsa-miR-301b-3p	NM_018136	ASPM	circRNA	chr1	197071011	197071033	-	6	0	AGO1-4,AGO2	7mer-m8	cgaAAC-UGUUAUAGUAACGUGAc	||| || | ||: |||||||	aaaUUGUACCA-AUUCUUGCACUu
MIMAT0000425	hsa-miR-130a-3p	NM_018136	ASPM	circRNA	chr1	197071011	197071036	-	6	0	AGO1-4,AGO2	7mer-m8	uacgggAAAAUUGU----AACGUGAc	|| || || |||||||	cauaaaUUGUACCAAUUCUUGCACUu
MIMAT0000428	hsa-miR-135a-5p	NM_018136	ASPM	circRNA	chr1	197072003	197072025	-	6	0	AGO1-4,AGO2	7mer-m8	aguguauccuuauuUUUCGGUAu	||||||||	cagccacuuuuauuAAAGCCAUg
MIMAT0000758	hsa-miR-135b-5p	NM_018136	ASPM	circRNA	chr1	197072003	197072025	-	6	0	AGO1-4,AGO2	7mer-m8	aguguauccuuacuUUUCGGUAu	||||||||	cagccacuuuuauuAAAGCCAUg
MIMAT0003328	hsa-miR-653-5p	NM_018136	ASPM	circRNA	chr1	197072036	197072057	-	6	0	AGO1-4,AGO2	7mer-m8	gucAUC-UCUAACAAAGUUGUg	||| ||| |||||||	aguUAGAAGACAUAUUCAACAc
MIMAT0004922	hsa-miR-875-5p	NM_018136	ASPM	circRNA	chr1	197072060	197072079	-	6	0	AGO1-4,AGO2	7mer-m8	guGGACUAUUUUGACUCCAUAu	:||| | | | |||||||	aaUCUGUUUAUA--GAGGUAUu
MIMAT0000077	hsa-miR-22-3p	NM_018136	ASPM	circRNA	chr1	197072749	197072774	-	6	0	AGO1-4,AGO2	7mer-m8	ugUCAAGAAGU--UG--ACCGUCGAa	| ||:|| | || |||||||	acAUUUUUUGAAGACAAAGGCAGCUg
MIMAT0011778	hsa-miR-2278	NM_018136	ASPM	circRNA	chr1	197072894	197072916	-	6	0	AGO1-4,AGO2	7mer-m8	gguccGUUGUGUGU-GACGAGAg	|||: :|:| |||||||	aacaaCAAUCUAUAGCUGCUCUu
MIMAT0005878	hsa-miR-1287-5p	NM_018136	ASPM	circRNA	chr1	197073252	197073273	-	6	0	AGO1-4,AGO2	8mer	cugaGCUUGGUGACUAGGUCGu	:| ||:|:| |||||||	cagcUGCACUAUUUAUCCAGCa
MIMAT0000266	hsa-miR-205-5p	NM_018136	ASPM	circRNA	chr1	197112773	197112795	-	6	0	AGO1-4,AGO2	7mer-m8	gucUGAGGCCA-CCUUACUUCCu	|||: | | |||||||||	aaaACUUGGCUAUGAAUGAAGGc
MIMAT0001627	hsa-miR-433-3p	NM_018136	ASPM	circRNA	chr1	197053397	197053418	-	5	0	AGO1-4,AGO2	7mer-m8	uguggcuccUCGGGUAGUACUa	|||| |||||||	aaauauuaaAGCCAAUCAUGAg
MIMAT0028212	hsa-miR-7151-5p	NM_018136	ASPM	circRNA	chr1	197053474	197053496	-	5	0	AGO1-4,AGO2	8mer	cgGUUAUGUCCGUCUCUACCUAg	| || || ::| |||||||	agCUAUUCAAAUGGUGAUGGAUa
MIMAT0003220	hsa-miR-556-5p	NM_018136	ASPM	circRNA	chr1	197056039	197056057	-	5	0	AGO1-4,AGO2	8mer	gaGUAU-AAUGUUACUCGAGUAg	|| | |||| |||||||	uaCAAACUUAC----AGCUCAUa
MIMAT0002830	hsa-miR-520f-3p	NM_018136	ASPM	circRNA	chr1	197062209	197062230	-	5	0	AGO2	7mer-m8	uugggagauuuuccUUCGUGAa	|||||||	uacaguuauccuacAAGCACUg
MIMAT0022483	hsa-miR-5691	NM_018136	ASPM	circRNA	chr1	197069695	197069717	-	5	0	AGO1-4,AGO2	7mer-m8	cgaaagagccucGA-GUCUCGUu	|| |||||||	uuuacaaaaucaCUACAGAGCAu
MIMAT0027511	hsa-miR-6805-3p	NM_018136	ASPM	circRNA	chr1	197069695	197069717	-	5	0	AGO1-4,AGO2	7mer-m8	gacccccgcccccucGUCUCGUu	|||||||	uuuacaaaaucacuaCAGAGCAu
MIMAT0000646	hsa-miR-155-5p	NM_018136	ASPM	circRNA	chr1	197069774	197069797	-	5	0	AGO1-4,AGO2	7mer-m8	ugggGAUAGUGCUA-AUCGUAAUu	||||||| | |||||||	gcugCUAUCACUUUACAGCAUUAu
MIMAT0022255	hsa-miR-4524b-5p	NM_018136	ASPM	circRNA	chr1	197069790	197069810	-	5	0	AGO1-4,AGO2	7mer-m8	cucUGUCCGAAUACGACGAUa	:||| : |||||||	ucaGCAGAAAAGAGCUGCUAu
MIMAT0019062	hsa-miR-4524a-5p	NM_018136	ASPM	circRNA	chr1	197069790	197069811	-	5	0	AGO1-4,AGO2	7mer-m8	acucUGUCCAAGUACGACGAUa	:||| : |||||||	uucaGCAGAAAAGAGCUGCUAu
MIMAT0000460	hsa-miR-194-5p	NM_018136	ASPM	circRNA	chr1	197070046	197070068	-	5	0	AGO1-4,AGO2	8mer	aggUGUACCUCA-ACGACAAUGu	|: || | | |||||||||	ccaAUCUGCACUCUGCUGUUACa
MIMAT0002881	hsa-miR-509-3p	NM_018136	ASPM	circRNA	chr1	197070062	197070082	-	5	0	AGO1-4,AGO2	7mer-m8	gaUGGGUGUCUGCAUGGUUAGu	| |||: | : |||||||	gcAGCCAUUG-UUAACCAAUCu
MIMAT0005796	hsa-miR-1271-5p	NM_018136	ASPM	circRNA	chr1	197071037	197071058	-	5	0	AGO1-4,AGO2	8mer	acucacgaacgaucCACGGUUc	|||||||	ucgagccaccauuuGUGCCAAa
MIMAT0000095	hsa-miR-96-5p	NM_018136	ASPM	circRNA	chr1	197071037	197071059	-	5	0	AGO1-4,AGO2	8mer	ucguuuuuacacGAUCACGGUUu	:| |||||||	aucgagccaccaUUUGUGCCAAa
MIMAT0002868	hsa-miR-522-3p	NM_018136	ASPM	circRNA	chr1	197071044	197071064	-	5	0	AGO1-4,AGO2	7mer-m8	ugUGAGAUUUCCCUUGGUAAAa	| | | :| | |||||||	gaAAUAUCGA-GCCACCAUUUg
MIMAT0009198	hsa-miR-224-3p	NM_018136	ASPM	circRNA	chr1	197071044	197071066	-	5	0	AGO1-4,AGO2	7mer-m8	acaucaGUGAUCCCGUGGUAAAa	:|: : | ||||||||	aggaaaUAUCGAGCCACCAUUUg
MIMAT0022698	hsa-miR-345-3p	NM_018136	ASPM	circRNA	chr1	197071191	197071210	-	5	0	AGO1-4,AGO2	7mer-m8	gaGGUCUGGGGAGCAAGUCCCg	:|||: |: | |||||||	cuUCAGG--CUGCAUUCAGGGg
MIMAT0004911	hsa-miR-874-3p	NM_018136	ASPM	circRNA	chr1	197072023	197072045	-	5	0	AGO1-4,AGO2	7mer-m8	agccaggGAGCCCG-GUCCCGUc	| | || |||||||	uauucaaCACAUGCACAGGGCAg
MIMAT0003241	hsa-miR-576-5p	NM_018136	ASPM	circRNA	chr1	197072694	197072717	-	5	0	AGO1-4,AGO2	7mer-m8	uuUCUGCACC--UCUUUAAUCUUa	||:: || | |:|||||||	gaAGGUUCGGAAACAGAUUAGAAg
MIMAT0025481	hsa-miR-6512-3p	NM_018136	ASPM	circRNA	chr1	197072715	197072736	-	5	0	AGO1-4	8mer	ggaugguAAUCUUCCCGACCUu	||| : |||||||	agucugcUUAUCGUGGCUGGAa
MIMAT0027345	hsa-miR-6720-5p	NM_018136	ASPM	circRNA	chr1	197072715	197072737	-	5	0	AGO1-4	8mer	gcgccGCGGAUGGUCCCGACCUu	:||:||:|: |||||||	cagucUGCUUAUCGUGGCUGGAa
MIMAT0020541	hsa-miR-5047	NM_018136	ASPM	circRNA	chr1	197073223	197073243	-	5	0	AGO1-4,AGO2	7mer-m8	uggaaUGUUGGCGUCGACGUu	| || :|||||||	guuccAAAAAAAUAGCUGCAc
MIMAT0020541	hsa-miR-5047	NM_018136	ASPM	circRNA	chr1	197073265	197073285	-	5	0	AGO1-4,AGO2	7mer-m8	ugGAAUGUUGGCGUCGACGUu	| | :|| |||||||||	ugCAUUUAAGAGCAGCUGCAc
MIMAT0005797	hsa-miR-1301-3p	NM_018136	ASPM	circRNA	chr1	197073265	197073290	-	5	0	AGO1-4,AGO2	7mer-m8	cuUCAGUG-AGGGUC-CGUCGACGUu	| |::| |:: || |||||||||	auAUUUGCAUUUAAGAGCAGCUGCAc
MIMAT0003296	hsa-miR-627-5p	NM_018136	ASPM	circRNA	chr1	197073536	197073557	-	5	1	AGO1-4,AGO2	7mer-m8	agGAGAAAAGAAUCUCUGAGUg	|| || | | |||||||	agCUGUUAUAAUUCAGACUCAu
MIMAT0000273	hsa-miR-216a-5p	NM_018136	ASPM	circRNA	chr1	197111845	197111866	-	5	0	AGO1-4,AGO2	8mer	agugucaacGGUCGACUCUAAu	| | ||||||||	agagaaaacCAAACUGAGAUUa
MIMAT0000460	hsa-miR-194-5p	NM_018136	ASPM	circRNA	chr1	197111888	197111909	-	5	0	AGO1-4,AGO2	7mer-m8	agguguaccucaacGACAAUGu	|||||||	aauacuuucugccaCUGUUACu
MIMAT0002813	hsa-miR-493-5p	NM_018136	ASPM	circRNA	chr1	197112596	197112617	-	5	0	AGO1,AGO1-4,AGO2	7mer-m8	uuaCUUUCGGAUGGUACAUGUu	|:|| : | |||||||	uagGGAACUAUUAAAUGUACAc
MIMAT0019731	hsa-miR-4662a-5p	NM_018136	ASPM	circRNA	chr1	197112783	197112806	-	5	0	AGO1-4,AGO2	7mer-m8	gaUUUCUAC-CUGUU-AACCGAUu	||: || || || |||||||	acAAGCUUGUGAAAACUUGGCUAu
MIMAT0005788	hsa-miR-513b-5p	NM_018136	ASPM	circRNA	chr1	197112794	197112815	-	5	0	AGO1-4,AGO2	8mer	uauuuacuGUGGAGGAACACUu	:|| |||||||	gagcccacUACAAGCUUGUGAa
MIMAT0004954	hsa-miR-543	NM_018136	ASPM	circRNA	chr1	197112856	197112877	-	5	0	AGO1,AGO1-4,AGO2	8mer	uucuucacGUGGCGCUUACAAa	:|:: |||||||	guuucaaaUAUUCAGAAUGUUa
MIMAT0022717	hsa-miR-873-3p	NM_018136	ASPM	circRNA	chr1	197056057	197056077	-	4	0	AGO1-4,AGO2	7mer-m8	agggccCUUGAGUAGUCAGAGg	| |:|:| |||||||	uugaccGUAUUUA-CAGUCUCu
MIMAT0020541	hsa-miR-5047	NM_018136	ASPM	circRNA	chr1	197061135	197061153	-	4	0	AGO1,AGO1-4,AGO2	7mer-m8	ugGAAUGUUGGCGUCGACGUu	||| | ||:|||||||||	caCUU-C-ACUGCAGCUGCAu
MIMAT0005797	hsa-miR-1301-3p	NM_018136	ASPM	circRNA	chr1	197061135	197061158	-	4	0	AGO1,AGO1-4,AGO2	7mer-m8	cuucAGUGAGGGUCCGUCGACGUu	|||||:| |||||||||	uucuUCACUUCACUGCAGCUGCAu
MIMAT0003245	hsa-miR-580-3p	NM_018136	ASPM	circRNA	chr1	197069939	197069959	-	4	0	AGO1-4,AGO2	8mer	ggauuaCUAAGUAGUAAGAGUu	|| | ||||||||||	gaagcaGAGU-AUCAUUCUCAa
MIMAT0002870	hsa-miR-499a-5p	NM_018136	ASPM	circRNA	chr1	197070356	197070377	-	4	0	AGO1-4	7mer-m8	uuuGUAGUGACGU-UCAGAAUu	:||: | :| |||||||	aguUAUUUGUAUACAGUCUUAu
MIMAT0000646	hsa-miR-155-5p	NM_018136	ASPM	circRNA	chr1	197071238	197071259	-	4	1	AGO1-4,AGO2	7mer-m8	ugggGAUAGUGCUAAUCGUAAUu	||: || : |||||||	aaaaCUG-CAGAGGCAGCAUUAu
MIMAT0005797	hsa-miR-1301-3p	NM_018136	ASPM	circRNA	chr1	197071258	197071286	-	4	4	AGO1-4,AGO2	8mer	cuUCAGUGAGGGUCCG------UCGACGUu	|| || | ||| || |||||||	acAG-CAAUACCAAGCAAAUAGAGCUGCAa
MIMAT0000429	hsa-miR-137	NM_018136	ASPM	circRNA	chr1	197071277	197071301	-	4	4	AGO1-4,AGO2	7mer-m8	gauGC-GCAUAAGAAU-UCGUUAUu	|| :||: || | |||||||	cucCGUUGUGAUCCAACAGCAAUAc
MIMAT0000735	hsa-miR-380-3p	NM_018136	ASPM	circRNA	chr1	197071327	197071347	-	4	0	AGO1-4,AGO2	8mer	uucuacACCUGGUAUAAUGUAu	|| | || |||||||	ucagaaUGCA-CAGAUUACAUa
MIMAT0022483	hsa-miR-5691	NM_018136	ASPM	circRNA	chr1	197072581	197072602	-	4	0	AGO1-4,AGO2	7mer-m8	cgaaagagccUCGAGUCUCGUu	| :||||||||	auccagcaaaAUUUCAGAGCAu
MIMAT0027511	hsa-miR-6805-3p	NM_018136	ASPM	circRNA	chr1	197072581	197072603	-	4	0	AGO1-4,AGO2	7mer-m8	gacccccgcccccucGUCUCGUu	|||||||	cauccagcaaaauuuCAGAGCAu
MIMAT0005878	hsa-miR-1287-5p	NM_018136	ASPM	circRNA	chr1	197072595	197072616	-	4	1	AGO1-4,AGO2	8mer	cugagCUUGGUGACUAGGUCGu	| |::| | |||||||	cagcaGCAUUAGUCAUCCAGCa
MIMAT0000646	hsa-miR-155-5p	NM_018136	ASPM	circRNA	chr1	197072605	197072626	-	4	2	AGO1-4,AGO2	7mer-m8	uggGGAUAGUGCUAAUCGUAAUu	::|| || | |||||||	uugUUUAAAAC-AGCAGCAUUAg
MIMAT0015016	hsa-miR-3145-3p	NM_018136	ASPM	circRNA	chr1	197072847	197072870	-	4	0	AGO1-4,AGO2	8mer	guUAAGGUUUGUGAGUUUUAUAGa	|| :||| : :||||||||	cuAUAAUAAAAGGGUAAAAUAUCa
MIMAT0013515	hsa-miR-2681-5p	NM_018136	ASPM	circRNA	chr1	197072851	197072872	-	4	0	AGO1-4,AGO2	7mer-m8	ucagaggaccuccaCCAUUUUg	|||||||	ggcuauaauaaaagGGUAAAAu
MIMAT0004985	hsa-miR-942-5p	NM_018136	ASPM	circRNA	chr1	197073210	197073231	-	4	0	AGO1-4,AGO2	8mer	guguACCGGUUUUGUCUCUUCu	|| ||||| |||||||	uagcUGCACAAAAGAGAGAAGa
MIMAT0017981	hsa-miR-3605-5p	NM_018136	ASPM	circRNA	chr1	197073412	197073437	-	4	0	AGO1-4,AGO2	8mer	ccgaaggaACG-AUAG--GUAGGAGu	||: |||: |||||||	caggaaaaUGUAUAUUCACAUCCUCa
MIMAT0000761	hsa-miR-324-5p	NM_018136	ASPM	circRNA	chr1	197073441	197073465	-	4	0	AGO1-4,AGO2	8mer	ugugguuACG-GGAUC-CCCUACGc	||| : ||| |||||||	ugcagucUGCAUAUAGAGGGAUGCa
MIMAT0003312	hsa-miR-642a-5p	NM_018136	ASPM	circRNA	chr1	197073444	197073464	-	4	0	AGO1-4,AGO2	7mer-m8	guUCUG-UGUAAACCUCUCCCUg	|| | :||| | |||||||	gcAGUCUGCAUAU--AGAGGGAu
MIMAT0015049	hsa-miR-1193	NM_018136	ASPM	circRNA	chr1	197073828	197073851	-	4	0	AGO1-4,AGO2	8mer	cgugcaguGGCCAGA-UGGUAGGg	|| || |||||||	aaaagaguCCAUACUAACCAUCCa
MIMAT0002880	hsa-miR-508-3p	NM_018136	ASPM	circRNA	chr1	197073962	197073985	-	4	0	AGO1-4,AGO2	8mer	agAUGA-GGUUUUCCGAUGUUAGu	| || |:| | |||||||	aaUUCUGCUAUUAUCAUACAAUCa
MIMAT0004909	hsa-miR-450b-5p	NM_018136	ASPM	circRNA	chr1	197074029	197074048	-	4	0	AGO1-4,AGO2	7mer-m8	auAAGUCCUUGUAUAACGUUUu	| ||| | ||||||||||	gcUACAGUA--AUAUUGCAAAg
MIMAT0000720	hsa-miR-376c-3p	NM_018136	ASPM	circRNA	chr1	197074089	197074109	-	4	0	AGO1-4,AGO2	7mer-m8	ugcaccUUAAAGGAGAUACAa	||| |||||||	ucuuauAAUCCAAUCUAUGUu
MIMAT0030428	hsa-miR-7853-5p	NM_018136	ASPM	circRNA	chr1	197091523	197091543	-	4	0	AGO1-4,AGO2	8mer	cuucaguccuagaCGUAAACu	|||||||	uaugucucuuaaaGCAUUUGa
MIMAT0000102	hsa-miR-105-5p	NM_018136	ASPM	circRNA	chr1	197091523	197091547	-	4	0	AGO1-4,AGO2	8mer	uggUGUCCUCAGA--CUCGUAAACu	|:| | ||| ||||||||	uggAUAUGUCUCUUAAAGCAUUUGa
MIMAT0002833	hsa-miR-520a-5p	NM_018136	ASPM	circRNA	chr1	197091543	197091563	-	4	0	AGO1-4,AGO2	7mer-m8	ucuuucaUGAAGGGAGACCUc	|| ::|||||||	ucugaugACAGUUCUCUGGAu
MIMAT0002838	hsa-miR-525-5p	NM_018136	ASPM	circRNA	chr1	197091543	197091564	-	4	0	AGO1-4,AGO2	7mer-m8	ucuuucAC-GUAGGGAGACCUc	|| || ::|||||||	aucugaUGACAGUUCUCUGGAu
MIMAT0000449	hsa-miR-146a-5p	NM_018136	ASPM	circRNA	chr1	197091547	197091569	-	4	0	AGO1-4,AGO2	7mer-m8	uugggUACCUUA-AGUCAAGAGu	|| :|| ||||||||	ucugaAUCUGAUGACAGUUCUCu
MIMAT0002809	hsa-miR-146b-5p	NM_018136	ASPM	circRNA	chr1	197091547	197091569	-	4	0	AGO1-4,AGO2	7mer-m8	ucggaUACCUUA-AGUCAAGAGu	|| :|| ||||||||	ucugaAUCUGAUGACAGUUCUCu
MIMAT0028216	hsa-miR-7153-5p	NM_018136	ASPM	circRNA	chr1	197091547	197091569	-	4	0	AGO1-4,AGO2	7mer-m8	ggaugguguaaACAGUCAAGAGu	|| ||||||||	ucugaaucugaUGACAGUUCUCu
MIMAT0025857	hsa-miR-892c-5p	NM_018136	ASPM	circRNA	chr1	197091562	197091581	-	4	0	AGO1-4,AGO2	7mer-m8	acugaccGUGGAAAGACUUAu	||:| |||||||	uuaaauuCAUC-AUCUGAAUc
MIMAT0028212	hsa-miR-7151-5p	NM_018136	ASPM	circRNA	chr1	197093275	197093297	-	4	0	AGO1-4,AGO2	7mer-m8	cgguUAUGUCCGUCUCUACCUAg	||| || :| |||||||	aaacAUAAAGUUAUUGAUGGAUu
MIMAT0002876	hsa-miR-505-3p	NM_018136	ASPM	circRNA	chr1	197094227	197094249	-	4	0	AGO2	8mer	uccUUUGGUCGU-UCACAACUGc	||| ||| | |||||||	ucaAAAGAUGCACAAUGUUGACa
MIMAT0026615	hsa-miR-552-5p	NM_018136	ASPM	circRNA	chr1	197102610	197102630	-	4	0	AGO1-4,AGO2	7mer-m8	gguuguccguuuUCCAAUUUg	||||||||	acugcucgguguAGGUUAAAc
MIMAT0000242	hsa-miR-129-5p	NM_018136	ASPM	circRNA	chr1	197104336	197104357	-	4	0	AGO1-4,AGO2	8mer	cgUUCGG-GUCUGGCGUUUUUc	| ||| : :|:|||||||	cgAUGCCAUUUGCUGCAAAAAa
MIMAT0003165	hsa-miR-545-3p	NM_018136	ASPM	circRNA	chr1	197104342	197104366	-	4	0	AGO1-4,AGO2	7mer-m8	cgUGUGUUAUUUAC---AAACGACu	| ||| :||| |||||||	ccAGACACCCGAUGCCAUUUGCUGc
MIMAT0017950	hsa-miR-2355-3p	NM_018136	ASPM	circRNA	chr1	197108953	197108973	-	4	0	AGO1-4,AGO2	8mer	uagagGUUUGUCGUUCCUGUUa	|||||| ||||||||	uaaaaCAAACA-AAAGGACAAa
MIMAT0000078	hsa-miR-23a-3p	NM_018136	ASPM	circRNA	chr1	197111520	197111540	-	4	1	AGO2	7mer-m8	ccuuuagggaccgUUACACUa	|||||||	uaagaaaacaaaaAAUGUGAc
MIMAT0000418	hsa-miR-23b-3p	NM_018136	ASPM	circRNA	chr1	197111520	197111540	-	4	1	AGO2	7mer-m8	ccauuagggaccgUUACACUa	|||||||	uaagaaaacaaaaAAUGUGAc
MIMAT0004593	hsa-miR-130a-5p	NM_018136	ASPM	circRNA	chr1	197111520	197111540	-	4	1	AGO2	7mer-m8	cgUCUGUCAUCGUGUUACACUu	||| | | | |||||||	uaAGAAAACA-AAAAAUGUGAc
MIMAT0018000	hsa-miR-23c	NM_018136	ASPM	circRNA	chr1	197111520	197111541	-	4	1	AGO2	7mer-m8	cccauuagugaccgUUACACUa	|||||||	uuaagaaaacaaaaAAUGUGAc
MIMAT0000242	hsa-miR-129-5p	NM_018136	ASPM	circRNA	chr1	197111826	197111844	-	4	0	AGO1-4,AGO2	7mer-m8	cgUUCGGGUCUGGCGUUUUUc	|| || | | |||||||	auAAACCAAAA--GCAAAAAg
MIMAT0003321	hsa-miR-651-5p	NM_018136	ASPM	circRNA	chr1	197111969	197111990	-	4	0	AGO1-4,AGO2	8mer	guuUUCAGUUCGAAUAGGAUUu	|| ||| | |||||||	uauAAAACAAAAUAAUCCUAAa
MIMAT0003245	hsa-miR-580-3p	NM_018136	ASPM	circRNA	chr1	197112119	197112140	-	4	0	AGO1-4,AGO2	8mer	ggAUUACUAAGUAGUAAGAGUu	|| | | | |||||||	auUAUCAAAUGAAAAUUCUCAa
MIMAT0000456	hsa-miR-186-5p	NM_018136	ASPM	circRNA	chr1	197112269	197112289	-	4	0	AGO1-4,AGO2	7mer-m8	ucGGGUUUUCCUCUUAAGAAAc	:::||: || |||||||	auUUUAAGUCCAG-AUUCUUUc
MIMAT0014999	hsa-miR-378b	NM_018136	ASPM	circRNA	chr1	197112276	197112294	-	4	0	AGO1-4,AGO2	8mer	aagacgGAGGUUCAGGUCa	:|::||||||||	agaaaaUUUUAAGUCCAGa
MIMAT0018927	hsa-miR-378e	NM_018136	ASPM	circRNA	chr1	197112276	197112294	-	4	0	AGO1-4,AGO2	8mer	aggacUGAGGUUCAGGUCa	|:|::||||||||	agaaaAUUUUAAGUCCAGa
MIMAT0018926	hsa-miR-378d	NM_018136	ASPM	circRNA	chr1	197112276	197112295	-	4	0	AGO1-4,AGO2	8mer	aaagacUGAGGUUCAGGUCa	|:|::||||||||	cagaaaAUUUUAAGUCCAGa
MIMAT0018932	hsa-miR-378f	NM_018136	ASPM	circRNA	chr1	197112276	197112295	-	4	0	AGO1-4,AGO2	8mer	gaagaccGAGGUUCAGGUCa	:|::||||||||	cagaaaaUUUUAAGUCCAGa
MIMAT0019074	hsa-miR-378i	NM_018136	ASPM	circRNA	chr1	197112276	197112296	-	4	0	AGO1-4,AGO2	8mer	ggaagacUGAGGAUCAGGUCa	|:|:: |||||||	ucagaaaAUUUUAAGUCCAGa
MIMAT0000732	hsa-miR-378a-3p	NM_018136	ASPM	circRNA	chr1	197112276	197112297	-	4	0	AGO1-4,AGO2	8mer	cggaagacUGAGGUUCAGGUCa	|:|::||||||||	aucagaaaAUUUUAAGUCCAGa
MIMAT0001339	hsa-miR-422a	NM_018136	ASPM	circRNA	chr1	197112276	197112297	-	4	0	AGO1-4,AGO2	8mer	cggaagacUGGGAUUCAGGUCa	|:::|||||||||	aucagaaaAUUUUAAGUCCAGa
MIMAT0018984	hsa-miR-378h	NM_018136	ASPM	circRNA	chr1	197112276	197112299	-	4	0	AGO1-4,AGO2	8mer	ggUAGACUGU---GGUUCAGGUCa	||| || | ::||||||||	uuAUCAGAAAAUUUUAAGUCCAGa
MIMAT0016847	hsa-miR-378c	NM_018136	ASPM	circRNA	chr1	197112276	197112303	-	4	0	AGO1-4,AGO2	8mer	ggUGAGAAGAC---UGAGGUUCAGGUCa	|:|: || | |:|::||||||||	aaAUUUAUCAGAAAAUUUUAAGUCCAGa
MIMAT0005796	hsa-miR-1271-5p	NM_018136	ASPM	circRNA	chr1	197112587	197112608	-	4	0	AGO1,AGO1-4,AGO2	7mer-m8	acucacgaacgaucCACGGUUc	|||||||	auuaaauguacacaGUGCCAAc
MIMAT0000095	hsa-miR-96-5p	NM_018136	ASPM	circRNA	chr1	197112587	197112610	-	4	0	AGO1,AGO1-4,AGO2	7mer-m8	ucguuUUUACACG-AUCACGGUUu	|||||| | ||||||||	cuauuAAAUGUACACAGUGCCAAc
MIMAT0002876	hsa-miR-505-3p	NM_018136	ASPM	circRNA	chr1	197056072	197056097	-	3	0	AGO1-4	7mer-m8	ucCUUUGGUCG---UUC-ACAACUGc	|||:: :|: ||| |||||||	acGAAGUAGGUCCAAAGUUGUUGACc
MIMAT0004785	hsa-miR-545-5p	NM_018136	ASPM	circRNA	chr1	197057406	197057428	-	3	0	AGO1,AGO1-4,AGO2	8mer	agUAGAUUAUUUGU-AAAUGACu	:|:|: |:: :| |||||||	uuGUUUGUUGGCUAUUUUACUGa
MIMAT0019731	hsa-miR-4662a-5p	NM_018136	ASPM	circRNA	chr1	197057414	197057437	-	3	0	AGO1,AGO1-4,AGO2	7mer-m8	gaUUUCUAC--CUGUUAACCGAUu	||| || | : :|||||||	aaAAACUUGUUGUUUGUUGGCUAu
MIMAT0004793	hsa-miR-556-3p	NM_018136	ASPM	circRNA	chr1	197057468	197057487	-	3	0	AGO1-4,AGO2	8mer	uuUCUACUCGAUUACCAUUAUa	||| ||| ||||||||	cgAGAAAAGC--CUGGUAAUAa
MIMAT0000736	hsa-miR-381-3p	NM_018136	ASPM	circRNA	chr1	197059105	197059125	-	3	0	AGO1-4,AGO2	7mer-m8	ugucucUCGAACGGGAACAUAu	||: | :||||||||	aaucgcAGUAU-UCCUUGUAUg
MIMAT0004903	hsa-miR-300	NM_018136	ASPM	circRNA	chr1	197059105	197059125	-	3	0	AGO1-4,AGO2	7mer-m8	ucucucUCAGACGGGAACAUAu	||| | :||||||||	aaucgcAGUAU-UCCUUGUAUg
MIMAT0000318	hsa-miR-200b-3p	NM_018136	ASPM	circRNA	chr1	197059113	197059132	-	3	0	AGO1-4,AGO2	7mer-m8	agUAGUAAUGGUCCGUCAUAAu	:|::| |:| ||||||||	aaGUUGUAAUC--GCAGUAUUc
MIMAT0000617	hsa-miR-200c-3p	NM_018136	ASPM	circRNA	chr1	197059113	197059133	-	3	0	AGO1-4,AGO2	7mer-m8	aggUAGUAAUGGGCCGUCAUAAu	:|::| |:| ||||||||	gaaGUUGUAAUC--GCAGUAUUc
MIMAT0001536	hsa-miR-429	NM_018136	ASPM	circRNA	chr1	197059113	197059133	-	3	0	AGO1-4,AGO2	7mer-m8	ugcCAAAAUGGUCUGUCAUAAu	||| || : | |||||||	gaaGUUGUAAUCG-CAGUAUUc
MIMAT0000450	hsa-miR-149-5p	NM_018136	ASPM	circRNA	chr1	197060075	197060099	-	3	0	AGO2	7mer-m8	cccUCACUUC-UGU-GCCUCGGUCu	:|| ||| |:: | |||||||	gaaGGUCAAGAAUGUCUGAGCCAGc
MIMAT0000080	hsa-miR-24-3p	NM_018136	ASPM	circRNA	chr1	197060077	197060098	-	3	0	AGO2	8mer	gacaaggacgacuuGACUCGGu	|||||||	aaggucaagaauguCUGAGCCa
MIMAT0000266	hsa-miR-205-5p	NM_018136	ASPM	circRNA	chr1	197060094	197060116	-	3	0	AGO2	7mer-m8	gucugaggccAC-CUUACUUCCu	|| | |||||||	ucaaaaagauUGAGCAUGAAGGu
MIMAT0015016	hsa-miR-3145-3p	NM_018136	ASPM	circRNA	chr1	197060122	197060146	-	3	0	AGO2	8mer	guuaagguuuGUGAGU-UUUAUAGa	:|:||| |||||||	aaaagagauuUAUUCAGAAAUAUCa
MIMAT0005824	hsa-miR-1179	NM_018136	ASPM	circRNA	chr1	197061117	197061137	-	3	0	AGO1,AGO1-4,AGO2	7mer-m8	gguugguuacuuuCUUACGAa	|||||||	cauauuaucaccuGAAUGCUg
MIMAT0022701	hsa-miR-506-5p	NM_018136	ASPM	circRNA	chr1	197061120	197061140	-	3	0	AGO1,AGO1-4,AGO2	7mer-m8	aauucAUUGUGGAAGGACUUAu	|| :|:| |||||||	cugcaUAUUAUC-ACCUGAAUg
MIMAT0019731	hsa-miR-4662a-5p	NM_018136	ASPM	circRNA	chr1	197062193	197062214	-	3	0	AGO2	7mer-m8	gauuuCUACCUGUUAACCGAUu	|:|| ::::|||||||	gcacuGGUGCGUGGUUGGCUAg
MIMAT0027345	hsa-miR-6720-5p	NM_018136	ASPM	circRNA	chr1	197062268	197062289	-	3	0	AGO1-4,AGO2	8mer	gcgcCGCGGAUGGUCCCGACCUu	| ||| | : |||||||	auacGAGCC-AGGGAGGCUGGAa
MIMAT0025481	hsa-miR-6512-3p	NM_018136	ASPM	circRNA	chr1	197062268	197062290	-	3	0	AGO1-4,AGO2	8mer	ggAUGGU-AAUCUUCCCGACCUu	||| | ||:: |||||||	uaUACGAGCCAGGGAGGCUGGAa
MIMAT0000450	hsa-miR-149-5p	NM_018136	ASPM	circRNA	chr1	197062278	197062299	-	3	0	AGO1-4,AGO2	7mer-m8	cccucacuUCUGUGCCUCGGUCu	| |:|| |||||||	acaaaaauAUAUAC-GAGCCAGg
MIMAT0002828	hsa-miR-519e-5p	NM_018136	ASPM	circRNA	chr1	197065207	197065228	-	3	0	AGO1-4	7mer-m8	cuuucacgagggAAAACCUCUu	| |||||||	gccugguauagaUGUUGGAGAg
MIMAT0002826	hsa-miR-515-5p	NM_018136	ASPM	circRNA	chr1	197065207	197065230	-	3	0	AGO1-4	7mer-m8	gucuuucacgaaagAAAACCUCUu	| |||||||	aagccugguauagaUGUUGGAGAg
MIMAT0021127	hsa-miR-5195-3p	NM_018136	ASPM	circRNA	chr1	197069879	197069899	-	3	0	AGO1-4,AGO2	8mer	ucgggggagUCUCUUGACCUa	||| |||||||	auggucacaAGAAAACUGGAa
MIMAT0000437	hsa-miR-145-5p	NM_018136	ASPM	circRNA	chr1	197069879	197069901	-	3	0	AGO1-4,AGO2	8mer	ucccuaaggaccCUUUUGACCUg	||||||||||	gaauggucacaaGAAAACUGGAa
MIMAT0003879	hsa-miR-758-3p	NM_018136	ASPM	circRNA	chr1	197069889	197069909	-	3	0	AGO1-4,AGO2	7mer-m8	ccAAUCACCUGGUCCAGUGUUu	|| || || : ||||||||	uuUUUGUAGAAU-GGUCACAAg
MIMAT0004675	hsa-miR-219a-2-3p	NM_018136	ASPM	circRNA	chr1	197069916	197069937	-	3	0	AGO1-4,AGO2	8mer	ugUCUACAGGUCGGUGUUAAGa	||: | |||: |||||||	guAGGGCUGCAGUAACAAUUCa
MIMAT0003289	hsa-miR-620	NM_018136	ASPM	circRNA	chr1	197070443	197070462	-	3	0	AGO2	7mer-m8	uaaagauauaGAUAGAGGUa	:||||||||	uaaggaagcaUUAUCUCCAc
MIMAT0005924	hsa-miR-1270	NM_018136	ASPM	circRNA	chr1	197070443	197070466	-	3	0	AGO2	7mer-m8	ugugucgagaagGU-AUAGAGGUc	|| ||||||||	aaaauaaggaagCAUUAUCUCCAc
MIMAT0000646	hsa-miR-155-5p	NM_018136	ASPM	circRNA	chr1	197070449	197070469	-	3	0	AGO2	7mer-m8	uggggaUAGUGCUAAUCGUAAUu	|| | || |||||||	uuuaaaAUAAGGA--AGCAUUAu
MIMAT0000737	hsa-miR-382-5p	NM_018136	ASPM	circRNA	chr1	197070733	197070753	-	3	1	AGO2	7mer-m8	gcuuaggUGGUGCUUGUUGAAg	| || | |||||||	gaaugaaAGCAAG-ACAACUUu
MIMAT0001625	hsa-miR-431-5p	NM_018136	ASPM	circRNA	chr1	197070738	197070758	-	3	1	AGO2	8mer	acgUACUGCCGGACGUUCUGu	| || | |||||||	uaaAGGAAUGAAAGCAAGACa
MIMAT0015016	hsa-miR-3145-3p	NM_018136	ASPM	circRNA	chr1	197071056	197071079	-	3	0	AGO1-4,AGO2	7mer-m8	guuAAGGUUUGUGAGUUUUAUAGa	||::: || :|||||||	uauUUUUGUUCAGAGGAAAUAUCg
MIMAT0004679	hsa-miR-296-3p	NM_018136	ASPM	circRNA	chr1	197071142	197071165	-	3	0	AGO1-4,AGO2	7mer-m8	ccucuCG-GAGGUGG-GUUGGGAg	|| :||| |: |||||||	aguauGCAUUCCUCUGCAACCCUu
MIMAT0019953	hsa-miR-2467-3p	NM_018136	ASPM	circRNA	chr1	197071148	197071169	-	3	0	AGO1-4,AGO2	8mer	ggaCUCGGAGAGACGGAGACGa	|||: | | |||||||	gaaGAGUAUGCAUUCCUCUGCa
MIMAT0020541	hsa-miR-5047	NM_018136	ASPM	circRNA	chr1	197071258	197071278	-	3	0	AGO1-4,AGO2	8mer	uggaaUGUUGGCGUCGACGUu	:||| : |||||||	accaaGCAAAUAGAGCUGCAa
MIMAT0015015	hsa-miR-3144-3p	NM_018136	ASPM	circRNA	chr1	197071671	197071692	-	3	0	AGO2	8mer	auuucucUGGCUUGUCCAUAUa	|:: | |||||||	acauacaAUUUCAAAGGUAUAa
MIMAT0001635	hsa-miR-452-5p	NM_018136	ASPM	circRNA	chr1	197071724	197071745	-	3	0	AGO1-4	8mer	agucaaaggagacgUUUGUCAa	|||||||	aaagaaaauaacaaAAACAGUa
MIMAT0019759	hsa-miR-4676-3p	NM_018136	ASPM	circRNA	chr1	197071724	197071745	-	3	0	AGO1-4	8mer	uucucggucaccacUUUGUCAc	|||||||	aaagaaaauaacaaAAACAGUa
MIMAT0025858	hsa-miR-892c-3p	NM_018136	ASPM	circRNA	chr1	197071724	197071745	-	3	0	AGO1-4	8mer	aggugagUCUUUCCUUUGUCAc	| || |||||||	aaagaaaAUAACAAAAACAGUa
MIMAT0013515	hsa-miR-2681-5p	NM_018136	ASPM	circRNA	chr1	197071908	197071929	-	3	0	AGO1-4,AGO2	7mer-m8	ucagaggaccuccaCCAUUUUg	|||||||	gagcauauuaucaaGGUAAAAu
MIMAT0000720	hsa-miR-376c-3p	NM_018136	ASPM	circRNA	chr1	197072508	197072529	-	3	0	AGO1-4,AGO2	7mer-m8	ugcACCUUAAAG-GAGAUACAa	||| : ||| |||||||	uacUGGUGCUUCAAUCUAUGUg
MIMAT0000086	hsa-miR-29a-3p	NM_018136	ASPM	circRNA	chr1	197072519	197072540	-	3	0	AGO1-4,AGO2	7mer-m8	auuggcuaaagucuACCACGAu	|||||||	ccgucaugcgguacUGGUGCUu
MIMAT0000681	hsa-miR-29c-3p	NM_018136	ASPM	circRNA	chr1	197072519	197072540	-	3	0	AGO1-4,AGO2	7mer-m8	auuggcuaaaguUUACCACGAu	| |||||||	ccgucaugcgguACUGGUGCUu
MIMAT0000100	hsa-miR-29b-3p	NM_018136	ASPM	circRNA	chr1	197072519	197072541	-	3	0	AGO1-4,AGO2	7mer-m8	uugugacuaaaguUUACCACGAu	| |||||||	uccgucaugcgguACUGGUGCUu
MIMAT0019818	hsa-miR-4712-5p	NM_018136	ASPM	circRNA	chr1	197072523	197072544	-	3	0	AGO1-4,AGO2	7mer-m8	cuuuacucucugGACAUGACCu	| |||||||	aacuccgucaugCGGUACUGGu
MIMAT0003948	hsa-miR-770-5p	NM_018136	ASPM	circRNA	chr1	197072523	197072545	-	3	0	AGO1-4,AGO2	7mer-m8	accGGGACUGUGCACCAUGACCu	|:| | ||:| ||||||||	gaaCUCCGUCAUGCGGUACUGGu
MIMAT0022276	hsa-miR-5581-3p	NM_018136	ASPM	circRNA	chr1	197072577	197072595	-	3	0	AGO1-4	7mer-m8	ccUUGAAGAUCCUCCGUACCUu	||:||| | || |||||||	aaAAUUUC-A-GA-GCAUGGAc
MIMAT0022736	hsa-miR-642b-5p	NM_018136	ASPM	circRNA	chr1	197072688	197072707	-	3	0	AGO1-4,AGO2	8mer	ucUGUGUAAACCUCUCCCUUGg	||| | || || |||||||	aaACAGA-UUAGA-AGGGAACa
MIMAT0002177	hsa-miR-486-5p	NM_018136	ASPM	circRNA	chr1	197072803	197072823	-	3	0	AGO1-4	7mer-m8	gagccccgUCGAGUCAUGUCCu	|| | :|||||||	agauucagAGAU-GGUACAGGg
MIMAT0015018	hsa-miR-3146	NM_018136	ASPM	circRNA	chr1	197073498	197073519	-	3	0	AGO1-4,AGO2	7mer-m8	gguaagaaagaUAGGAUCGUAc	:|:|||||||	uugccaugaaaGUUCUAGCAUc
MIMAT0002171	hsa-miR-410-3p	NM_018136	ASPM	circRNA	chr1	197073859	197073879	-	3	0	AGO1-4,AGO2	8mer	uguccgguagacaCAAUAUAa	|||||||	uucaagcccaaaaGUUAUAUa
MIMAT0022724	hsa-miR-1277-5p	NM_018136	ASPM	circRNA	chr1	197073925	197073947	-	3	0	AGO1-4,AGO2	7mer-m8	uaUGCAUGUAUAUAUAUAUAUAAa	| | |: || : | |||||||	uaAAGAAU-UACGGAAAUAUAUUu
MIMAT0004675	hsa-miR-219a-2-3p	NM_018136	ASPM	circRNA	chr1	197074179	197074200	-	3	0	AGO1-4,AGO2	8mer	ugucuacAGGUCGGUGUUAAGa	| |||::|||||||	uuugggcUACAGUUACAAUUCa
MIMAT0000457	hsa-miR-188-5p	NM_018136	ASPM	circRNA	chr1	197093323	197093343	-	3	0	AGO1-4,AGO2	8mer	gggaggugguacgUUCCCUAc	|||||||	agaaaaaaggcaaAAGGGAUa
MIMAT0027633	hsa-miR-6866-3p	NM_018136	ASPM	circRNA	chr1	197093323	197093345	-	3	0	AGO1-4,AGO2	8mer	gaUCUCCUGUCU-AUUUCCCUAg	||| | ||: ||||||||	uaAGAAAAAAGGCAAAAGGGAUa
MIMAT0000265	hsa-miR-204-5p	NM_018136	ASPM	circRNA	chr1	197093324	197093346	-	3	0	AGO1-4,AGO2	7mer-m8	uccguauccUACUG-UUUCCCUu	| |:| |||||||	auaagaaaaAAGGCAAAAGGGAu
MIMAT0000268	hsa-miR-211-5p	NM_018136	ASPM	circRNA	chr1	197093324	197093346	-	3	0	AGO1-4,AGO2	7mer-m8	uccgCUUCCUACUG-UUUCCCUu	||| | |:| |||||||	auaaGAAAAAAGGCAAAAGGGAu
MIMAT0019908	hsa-miR-4761-5p	NM_018136	ASPM	circRNA	chr1	197097722	197097742	-	3	0	AGO1-4	7mer-m8	ccaguccguacguGUGGAACa	|||||||	ugaccuuucccguCACCUUGg
MIMAT0004919	hsa-miR-541-5p	NM_018136	ASPM	circRNA	chr1	197097777	197097795	-	3	0	AGO1-4,AGO2	7mer-m8	ucacccUGGCUGUCGUCUUAGGAAa	:|: ::| : |||||||	#NAME?
MIMAT0004924	hsa-miR-876-5p	NM_018136	ASPM	circRNA	chr1	197097779	197097795	-	3	0	AGO1-4,AGO2	7mer-m8	accacuaAGUGUUUCUUUAGGu	| ::||||||||||	#NAME?
MIMAT0015042	hsa-miR-3167	NM_018136	ASPM	circRNA	chr1	197097779	197097795	-	3	0	AGO1-4,AGO2	7mer-m8	ugUGGUCAUAAAGACUUUAGGa	:|:|||| |||||||	#NAME?
MIMAT0003296	hsa-miR-627-5p	NM_018136	ASPM	circRNA	chr1	197098360	197098381	-	3	0	AGO1-4,AGO2	7mer-m8	aggagaaaaGAAUCUCUGAGUg	:|| |||||||	augcuaaaaUUUCCAGACUCAu
MIMAT0003215	hsa-miR-552-3p	NM_018136	ASPM	circRNA	chr1	197099053	197099072	-	3	0	AGO1-4,AGO2	8mer	aacaGAUUGGUCAGUGGACAa	||: :| ||||||||	cccaCUGUUC-CUCACCUGUa
MIMAT0019731	hsa-miR-4662a-5p	NM_018136	ASPM	circRNA	chr1	197099128	197099152	-	3	0	AGO1-4,AGO2	7mer-m8	gaUUUCUAC-CUGU--UAACCGAUu	|: |||| ||| :|||||||	acAGUGAUGUCACAGGGUUGGCUAu
MIMAT0026615	hsa-miR-552-5p	NM_018136	ASPM	circRNA	chr1	197102558	197102578	-	3	0	AGO1-4,AGO2	7mer-m8	gguuguccgUUUUCCAAUUUg	||| |||||||	cuucugaaaAAAUGGUUAAAg
MIMAT0000087	hsa-miR-30a-5p	NM_018136	ASPM	circRNA	chr1	197102577	197102598	-	3	0	AGO1-4,AGO2	7mer-m8	gaaggucagcuccuACAAAUGu	|||||||	ugcagcaugccguuUGUUUACu
MIMAT0000245	hsa-miR-30d-5p	NM_018136	ASPM	circRNA	chr1	197102577	197102598	-	3	0	AGO1-4,AGO2	7mer-m8	gaaggucagccccuACAAAUGu	|||||||	ugcagcaugccguuUGUUUACu
MIMAT0000420	hsa-miR-30b-5p	NM_018136	ASPM	circRNA	chr1	197102577	197102598	-	3	0	AGO1-4,AGO2	7mer-m8	ucGACUCACAUCCUACAAAUGu	| | || | |||||||	ugCAGCAUGCCGUUUGUUUACu
MIMAT0000692	hsa-miR-30e-5p	NM_018136	ASPM	circRNA	chr1	197102577	197102598	-	3	0	AGO1-4,AGO2	7mer-m8	gaaggucaguuccuACAAAUGu	|||||||	ugcagcaugccguuUGUUUACu
MIMAT0000244	hsa-miR-30c-5p	NM_018136	ASPM	circRNA	chr1	197102577	197102600	-	3	0	AGO1-4,AGO2	7mer-m8	cgAC-UCUCACAUCCUACAAAUGu	|| || || | |||||||	cgUGCAGCAUGCCGUUUGUUUACu
MIMAT0022479	hsa-miR-5688	NM_018136	ASPM	circRNA	chr1	197102580	197102602	-	3	0	AGO1-4,AGO2	7mer-m8	cgaCAAAAUGU-CCACAAACAAu	|| :|| | |||||||	gucGUGCAGCAUGCCGUUUGUUu
MIMAT0002817	hsa-miR-495-3p	NM_018136	ASPM	circRNA	chr1	197102580	197102604	-	3	0	AGO1-4,AGO2	7mer-m8	uucuuCACGUGGUA---CAAACAAa	||||| ||| |||||||	acgucGUGCAGCAUGCCGUUUGUUu
MIMAT0019062	hsa-miR-4524a-5p	NM_018136	ASPM	circRNA	chr1	197102713	197102725	-	3	0	AGO1,AGO2	7mer-m8	acucuguccaagUACGACGAUa	|||||||||	#NAME?
MIMAT0022255	hsa-miR-4524b-5p	NM_018136	ASPM	circRNA	chr1	197102713	197102725	-	3	0	AGO1,AGO2	7mer-m8	cucuguccgaaUACGACGAUa	|||||||||	#NAME?
MIMAT0000068	hsa-miR-15a-5p	NM_018136	ASPM	circRNA	chr1	197102714	197102725	-	3	0	AGO1,AGO2	8mer	guguuugguaAUACACGACGAu	|| |||||||	#NAME?
MIMAT0000069	hsa-miR-16-5p	NM_018136	ASPM	circRNA	chr1	197102714	197102725	-	3	0	AGO1,AGO2	8mer	gcgguuauaaAUGCACGACGAu	|| |||||||	#NAME?
MIMAT0000417	hsa-miR-15b-5p	NM_018136	ASPM	circRNA	chr1	197102714	197102725	-	3	0	AGO1,AGO2	8mer	acauuugguacuacACGACGAu	|||||||	#NAME?
MIMAT0000461	hsa-miR-195-5p	NM_018136	ASPM	circRNA	chr1	197102714	197102725	-	3	0	AGO1,AGO2	8mer	cgguuauaaagacACGACGAu	|||||||	#NAME?
MIMAT0001341	hsa-miR-424-5p	NM_018136	ASPM	circRNA	chr1	197102714	197102725	-	3	0	AGO1,AGO2	8mer	aaguuuuguacUUAACGACGAc	|| |||||||	#NAME?
MIMAT0002820	hsa-miR-497-5p	NM_018136	ASPM	circRNA	chr1	197102714	197102725	-	3	0	AGO1,AGO2	8mer	uguuuggugucacACGACGAc	|||||||	#NAME?
MIMAT0027578	hsa-miR-6838-5p	NM_018136	ASPM	circRNA	chr1	197102714	197102725	-	3	0	AGO1,AGO2	8mer	uccucagaacggUGACGACGAa	| |||||||	#NAME?
MIMAT0000101	hsa-miR-103a-3p	NM_018136	ASPM	circRNA	chr1	197102715	197102725	-	3	0	AGO1,AGO2	7mer-m8	aguaucgggacAUGUUACGACGa	|| ||||||||	#NAME?
MIMAT0000104	hsa-miR-107	NM_018136	ASPM	circRNA	chr1	197102715	197102725	-	3	0	AGO1,AGO2	7mer-m8	acuaucgggacAUGUUACGACGa	|| ||||||||	#NAME?
MIMAT0000078	hsa-miR-23a-3p	NM_018136	ASPM	circRNA	chr1	197111622	197111642	-	3	0	AGO1-4,AGO2	7mer-m8	ccuuuagggACCGUUACACUa	|| |||||||	cauggaagaUGCAAAUGUGAg
MIMAT0000418	hsa-miR-23b-3p	NM_018136	ASPM	circRNA	chr1	197111622	197111642	-	3	0	AGO1-4,AGO2	7mer-m8	ccauuagggACCGUUACACUa	|| |||||||	cauggaagaUGCAAAUGUGAg
MIMAT0004593	hsa-miR-130a-5p	NM_018136	ASPM	circRNA	chr1	197111622	197111642	-	3	0	AGO1-4,AGO2	7mer-m8	cguCUGUCAUCGUGUUACACUu	|: || ||| |||||||	cauGGAAGAUGCA-AAUGUGAg
MIMAT0018000	hsa-miR-23c	NM_018136	ASPM	circRNA	chr1	197111622	197111643	-	3	0	AGO1-4,AGO2	7mer-m8	cccauuagugACCGUUACACUa	|| |||||||	gcauggaagaUGCAAAUGUGAg
MIMAT0022276	hsa-miR-5581-3p	NM_018136	ASPM	circRNA	chr1	197111636	197111657	-	3	0	AGO1-4,AGO2	8mer	ccuugaagauCCUCCGUACCUu	||| |||||||	aaagagcgauGGAAGCAUGGAa
MIMAT0015008	hsa-miR-3140-3p	NM_018136	ASPM	circRNA	chr1	197111831	197111853	-	3	0	AGO1-4,AGO2	8mer	ugauggACUUA-AGGGUUUUCGa	| ||| ||||||||	cugagaUUAAUAAACCAAAAGCa
MIMAT0015037	hsa-miR-3163	NM_018136	ASPM	circRNA	chr1	197112207	197112225	-	3	0	AGO1-4	7mer-m8	cagAAUGACGGGAGUAAAAUAu	||| | ||| |||||||	cagUUAAU--CCU-AUUUUAUc
MIMAT0000772	hsa-miR-345-5p	NM_018136	ASPM	circRNA	chr1	197112222	197112243	-	3	0	AGO1-4	7mer-m8	cuCGGGACCUGAUCCUCAGUCg	| :|| || | |||||||	agGAUCUAGAAUCAGAGUCAGu
MIMAT0000444	hsa-miR-126-5p	NM_018136	ASPM	circRNA	chr1	197112391	197112411	-	3	0	AGO1-4,AGO2	7mer-m8	gcgCAUGGUUUUCAUUAUUAc	|| :::|: |||||||	auaGUCAUGGAGCUAAUAAUg
MIMAT0000456	hsa-miR-186-5p	NM_018136	ASPM	circRNA	chr1	197112419	197112439	-	3	0	AGO1-4,AGO2	7mer-m8	ucGGGUUUUCCUCUUAAGAAAc	:|:||: || |||||||	uuUCUAAGUCCAG-AUUCUUUu
MIMAT0002817	hsa-miR-495-3p	NM_018136	ASPM	circRNA	chr1	197057419	197057440	-	2	0	AGO1-4,AGO2	7mer-m8	uucuucacgugguACAAACAAa	||||||||	uacaaaaacuuguUGUUUGUUg
MIMAT0022479	hsa-miR-5688	NM_018136	ASPM	circRNA	chr1	197057419	197057447	-	2	1	AGO1-4,AGO2	7mer-m8	cgacAAAAUGU-------CCACAAACAAu	||||||| | ||||||||	gcauUUUUACAAAAACUUGUUGUUUGUUg
MIMAT0022724	hsa-miR-1277-5p	NM_018136	ASPM	circRNA	chr1	197062244	197062266	-	2	0	AGO1-4,AGO2	7mer-m8	uaUGCAUGUAUAUAUAUAUAUAAa	|:| | : ||| | |||||||	gcAUGAAAGGAUA-AAAUAUAUUg
MIMAT0000751	hsa-miR-330-3p	NM_018136	ASPM	circRNA	chr1	197062304	197062328	-	2	0	AGO1-4,AGO2	8mer	agAGACGUC-CGGCAC-ACGAAACg	|| |||| : || |||||||	cuUCGGCAGAAAUCUGCUGCUUUGa
MIMAT0000461	hsa-miR-195-5p	NM_018136	ASPM	circRNA	chr1	197062307	197062327	-	2	0	AGO1-4,AGO2	7mer-m8	cgguuauaaagACACGACGAu	| |||||||	uucggcagaaaUCUGCUGCUu
MIMAT0002820	hsa-miR-497-5p	NM_018136	ASPM	circRNA	chr1	197062307	197062327	-	2	0	AGO1-4,AGO2	7mer-m8	uguUUGGUGUCACACGACGAc	::| : | | |||||||	uucGGCAGAAAUCUGCUGCUu
MIMAT0000068	hsa-miR-15a-5p	NM_018136	ASPM	circRNA	chr1	197062307	197062328	-	2	0	AGO1-4,AGO2	7mer-m8	guguuugguaaUACACGACGAu	|| |||||||	cuucggcagaaAUCUGCUGCUu
MIMAT0000069	hsa-miR-16-5p	NM_018136	ASPM	circRNA	chr1	197062307	197062328	-	2	0	AGO1-4,AGO2	7mer-m8	gcGGUUAUAAAUGCACGACGAu	:|:: | |: |||||||	cuUCGGCAGAAAUCUGCUGCUu
MIMAT0000417	hsa-miR-15b-5p	NM_018136	ASPM	circRNA	chr1	197062307	197062328	-	2	0	AGO1-4,AGO2	7mer-m8	acAUUUGGUACUACACGACGAu	| ::| : || |||||||	cuUCGGCAGAAAUCUGCUGCUu
MIMAT0027578	hsa-miR-6838-5p	NM_018136	ASPM	circRNA	chr1	197062307	197062328	-	2	0	AGO1-4,AGO2	7mer-m8	uccucagaacgguGACGACGAa	||||||||	cuucggcagaaauCUGCUGCUu
MIMAT0001341	hsa-miR-424-5p	NM_018136	ASPM	circRNA	chr1	197062307	197062329	-	2	0	AGO1-4,AGO2	7mer-m8	aaguuUUGUACUUA-ACGACGAc	::|| ||| |||||||	ucuucGGCAGAAAUCUGCUGCUu
MIMAT0001635	hsa-miR-452-5p	NM_018136	ASPM	circRNA	chr1	197069745	197069766	-	2	0	AGO1-4	7mer-m8	agucaaaggaGACGUUUGUCAa	| | |||||||	cguggcaaacCAGAAAACAGUu
MIMAT0019759	hsa-miR-4676-3p	NM_018136	ASPM	circRNA	chr1	197069745	197069766	-	2	0	AGO1-4	7mer-m8	uucucggucaccacUUUGUCAc	|||||||	cguggcaaaccagaAAACAGUu
MIMAT0025858	hsa-miR-892c-3p	NM_018136	ASPM	circRNA	chr1	197069745	197069766	-	2	0	AGO1-4	7mer-m8	aggugagucuuUCCUUUGUCAc	|| |||||||	cguggcaaaccAGAAAACAGUu
MIMAT0005944	hsa-miR-1252-5p	NM_018136	ASPM	circRNA	chr1	197069838	197069861	-	2	0	AGO1-4,AGO2	8mer	auuUACUUAAGUUA--AAGGAAGa	| |:|||||:| |||||||	ccuACGGAUUCAGUUCUUCCUUCa
MIMAT0015008	hsa-miR-3140-3p	NM_018136	ASPM	circRNA	chr1	197070654	197070675	-	2	0	AGO2	7mer-m8	ugAUGGACUUA-AGGGUUUUCGa	|| :|| | | ||||||||	agUA-UUGUUUCUACCAAAAGCu
MIMAT0001536	hsa-miR-429	NM_018136	ASPM	circRNA	chr1	197070669	197070689	-	2	0	AGO2	7mer-m8	ugccaAAAUGGUCUGUCAUAAu	| || :||:|||||||	cagaaUGUA-UAGGCAGUAUUg
MIMAT0000318	hsa-miR-200b-3p	NM_018136	ASPM	circRNA	chr1	197070669	197070690	-	2	0	AGO2	7mer-m8	aguagUA-AUGGUCCGUCAUAAu	|| || :||||||||||	acagaAUGUA-UAGGCAGUAUUg
MIMAT0000617	hsa-miR-200c-3p	NM_018136	ASPM	circRNA	chr1	197070669	197070691	-	2	0	AGO2	7mer-m8	agGUAGUA-AUGGGCCGUCAUAAu	|| || || : |||||||||	uaCAGAAUGUA-UAGGCAGUAUUg
MIMAT0004597	hsa-miR-140-3p	NM_018136	ASPM	circRNA	chr1	197070773	197070793	-	2	0	AGO2	7mer-m8	ggcACCAAGAUGGGACACCAu	||| :| : |||||||	caaUGGCAUUCUGCUGUGGUu
MIMAT0020541	hsa-miR-5047	NM_018136	ASPM	circRNA	chr1	197070820	197070840	-	2	0	AGO2	8mer	uggaaUGU-UGGCGUCGACGUu	||| |: | |||||||	aucgaACAUAUAG-AGCUGCAa
MIMAT0005797	hsa-miR-1301-3p	NM_018136	ASPM	circRNA	chr1	197070820	197070843	-	2	0	AGO2	8mer	cuucAGUGAGGGUCCGUCGACGUu	||: | :| |||||||	auuaUCGAACAUAUAGAGCUGCAa
MIMAT0001639	hsa-miR-409-3p	NM_018136	ASPM	circRNA	chr1	197070840	197070861	-	2	0	AGO2	8mer	uccccaAGUGGCUCGUUGUAAg	| |:: |||||||||	caauucUAAUUCAGCAACAUUa
MIMAT0000449	hsa-miR-146a-5p	NM_018136	ASPM	circRNA	chr1	197070922	197070943	-	2	0	AGO1-4,AGO2	8mer	uugGGUACCUUAAGUCAAGAGu	| | ||: | ||||||||	augCAAAGGGCUGCAGUUCUCa
MIMAT0002809	hsa-miR-146b-5p	NM_018136	ASPM	circRNA	chr1	197070922	197070943	-	2	0	AGO1-4,AGO2	8mer	ucgGAUACCUUAAGUCAAGAGu	| | ||: | ||||||||	augCAAAGGGCUGCAGUUCUCa
MIMAT0028216	hsa-miR-7153-5p	NM_018136	ASPM	circRNA	chr1	197070922	197070943	-	2	0	AGO1-4,AGO2	8mer	ggaugguguaaACAGUCAAGAGu	|| ||||||||	augcaaagggcUG-CAGUUCUCa
MIMAT0004548	hsa-miR-129-1-3p	NM_018136	ASPM	circRNA	chr1	197070931	197070952	-	2	0	AGO1-4,AGO2	7mer-m8	uaugaaaaaccccaUUCCCGAa	|||||||	uuacaagaaaugcaAAGGGCUg
MIMAT0004605	hsa-miR-129-2-3p	NM_018136	ASPM	circRNA	chr1	197070931	197070952	-	2	0	AGO1-4,AGO2	7mer-m8	uacgaaaaaccccaUUCCCGAa	|||||||	uuacaagaaaugcaAAGGGCUg
MIMAT0019917	hsa-miR-4766-5p	NM_018136	ASPM	circRNA	chr1	197071343	197071363	-	2	0	AGO1-4	8mer	uuGUGGUUGACGAGAAAGUCu	||:| | | : |||||||	uuCAUCCAGUCUACUUUCAGa
MIMAT0003329	hsa-miR-411-5p	NM_018136	ASPM	circRNA	chr1	197071348	197071369	-	2	0	AGO1-4	7mer-m8	gcAUGCGA-UAUGCCAGAUGAu	||| :| || | |||||||	gcUACUUUCAUCCAGUCUACUu
MIMAT0000757	hsa-miR-151a-3p	NM_018136	ASPM	circRNA	chr1	197071350	197071370	-	2	0	AGO1-4	7mer-m8	ggaguuccucgAAGUCAGAUc	| |||||||	ugcuacuuucaUCCAGUCUAc
MIMAT0001532	hsa-miR-448	NM_018136	ASPM	circRNA	chr1	197072188	197072209	-	2	0	AGO1-4,AGO2	8mer	uacccuguaggaUGUAUACGUu	| |||||||	aaaaccaaaaagAAAUAUGCAa
MIMAT0000757	hsa-miR-151a-3p	NM_018136	ASPM	circRNA	chr1	197072223	197072243	-	2	0	AGO1-4,AGO2	8mer	ggaguuccucgAAGUCAGAUc	| |||||||	agcagucacuaUACAGUCUAa
MIMAT0015008	hsa-miR-3140-3p	NM_018136	ASPM	circRNA	chr1	197072315	197072334	-	2	0	AGO1-4,AGO2	8mer	ugAUGGACUUAAGGGUUUUCGa	||::|||| |||||||	uaUAUUUGAA--AACAAAAGCa
MIMAT0015050	hsa-miR-323b-3p	NM_018136	ASPM	circRNA	chr1	197072351	197072371	-	2	0	AGO1-4,AGO2	8mer	uucUCCAGCUGGCACAUAACCc	||| | | |||||||	uauAGGGCUUAC-AGUAUUGGa
MIMAT0000617	hsa-miR-200c-3p	NM_018136	ASPM	circRNA	chr1	197072353	197072376	-	2	0	AGO1-4,AGO2	7mer-m8	agGUAGUA-AUGGGCCGUCAUAAu	:||:|| : |: |||||||	agUAUUAUAGGGCUUACAGUAUUg
MIMAT0000318	hsa-miR-200b-3p	NM_018136	ASPM	circRNA	chr1	197072353	197072378	-	2	0	AGO1-4,AGO2	7mer-m8	agUAGUAAUGGUCC----GUCAUAAu	| :||||: :|| |||||||	aaAGUAUUAUAGGGCUUACAGUAUUg
MIMAT0001536	hsa-miR-429	NM_018136	ASPM	circRNA	chr1	197072353	197072378	-	2	0	AGO1-4,AGO2	7mer-m8	ugcCAAAAUGGUC----UGUCAUAAu	|| |||: :| ||||||||	aaaGUAUUAUAGGGCUUACAGUAUUg
MIMAT0000727	hsa-miR-374a-5p	NM_018136	ASPM	circRNA	chr1	197072367	197072388	-	2	0	AGO1-4,AGO2	7mer-m8	guGAAUAGUCCAACAUAAUAUu	|| ||: ||||||||	uuCUGAUUCAAAAGUAUUAUAg
MIMAT0004955	hsa-miR-374b-5p	NM_018136	ASPM	circRNA	chr1	197072367	197072388	-	2	0	AGO1-4,AGO2	7mer-m8	gugaaucguccaaCAUAAUAUa	||||||||	uucugauucaaaaGUAUUAUAg
MIMAT0000721	hsa-miR-369-3p	NM_018136	ASPM	circRNA	chr1	197072368	197072387	-	2	0	AGO1-4,AGO2	8mer	uuuCU-AGUUGGUACAUAAUAa	|| |||| | |||||||	ucuGAUUCAA--AAGUAUUAUa
MIMAT0001627	hsa-miR-433-3p	NM_018136	ASPM	circRNA	chr1	197072400	197072421	-	2	1	AGO1-4	8mer	uguggcUCCUCGGGUAGUACUa	|| :| |||||||	aaaagaAGUGGAAAAUCAUGAa
MIMAT0004784	hsa-miR-455-3p	NM_018136	ASPM	circRNA	chr1	197072574	197072594	-	2	0	AGO1-4	7mer-m8	cacauauacggGUACCUGACg	|||||||||	aaauuucagagCAUGGACUGc
MIMAT0001635	hsa-miR-452-5p	NM_018136	ASPM	circRNA	chr1	197072631	197072652	-	2	0	AGO1-4	7mer-m8	agucaaaggagacgUUUGUCAa	|||||||	uggccaaggcccagAAACAGUu
MIMAT0025858	hsa-miR-892c-3p	NM_018136	ASPM	circRNA	chr1	197072631	197072652	-	2	0	AGO1-4	7mer-m8	aggugagucuuucCUUUGUCAc	||||||||	uggccaaggcccaGAAACAGUu
MIMAT0019759	hsa-miR-4676-3p	NM_018136	ASPM	circRNA	chr1	197072631	197072654	-	2	0	AGO1-4	7mer-m8	uucUCGGU--CACCACUUUGUCAc	:|||| | ||||||||	aauGGCCAAGGCCCAGAAACAGUu
MIMAT0022695	hsa-miR-212-5p	NM_018136	ASPM	circRNA	chr1	197072643	197072668	-	2	0	AGO1-4	7mer-m8	ucauucgucAGAUCU---CGGUUCCa	|:|||| |||||||	cagucugcuUUUAGAAUGGCCAAGGc
MIMAT0015069	hsa-miR-3187-3p	NM_018136	ASPM	circRNA	chr1	197072646	197072665	-	2	0	AGO1-4	8mer	ggcgcgucggggUACCGGUu	|||||||	ucugcuuuuagaAUGGCCAa
MIMAT0002870	hsa-miR-499a-5p	NM_018136	ASPM	circRNA	chr1	197073098	197073117	-	2	0	AGO1-4,AGO2	7mer-m8	uuUGUAGUGACGUUCAGAAUu	|: ||||| | |||||||	uuAUUUCACUAC-AGUCUUAu
MIMAT0004807	hsa-miR-624-3p	NM_018136	ASPM	circRNA	chr1	197073149	197073168	-	2	0	AGO1-4	7mer-m8	ucCAUUAUGGUUAUGGAACAc	|| | | :|||||||||	uuGUUAGA-GGAUACCUUGUc
MIMAT0030428	hsa-miR-7853-5p	NM_018136	ASPM	circRNA	chr1	197073165	197073185	-	2	0	AGO1-4	7mer-m8	cuucaguccuagaCGUAAACu	|||||||	uaucaaacugcaaGCAUUUGu
MIMAT0000102	hsa-miR-105-5p	NM_018136	ASPM	circRNA	chr1	197073165	197073189	-	2	0	AGO1-4	7mer-m8	ugGUGUCCUCAGAC--UCGUAAACu	:::| | ||| ||||||||	cuUGUAUCAAACUGCAAGCAUUUGu
MIMAT0004903	hsa-miR-300	NM_018136	ASPM	circRNA	chr1	197073182	197073203	-	2	0	AGO1-4	7mer-m8	ucucucucagacgGGAACAUAu	:|||||||	gcagaugcgggaaUCUUGUAUc
MIMAT0000736	hsa-miR-381-3p	NM_018136	ASPM	circRNA	chr1	197073182	197073205	-	2	0	AGO1-4	7mer-m8	ugucUCU-CGAAC-GGGAACAUAu	||| || | :|||||||	augcAGAUGCGGGAAUCUUGUAUc
MIMAT0001532	hsa-miR-448	NM_018136	ASPM	circRNA	chr1	197073200	197073221	-	2	0	AGO1-4	7mer-m8	uacccuguaggaUGUAUACGUu	::|||||||	aaagagagaagaGUAUAUGCAg
MIMAT0004690	hsa-miR-379-3p	NM_018136	ASPM	circRNA	chr1	197074215	197074236	-	2	0	AGO1-4,AGO2	7mer-m8	ucaaucaccugguACAAUGUAu	||||||||	gaaugauaauugcUGUUACAUc
MIMAT0004813	hsa-miR-411-3p	NM_018136	ASPM	circRNA	chr1	197074215	197074237	-	2	0	AGO1-4,AGO2	7mer-m8	ccaaucaccUGGC-ACAAUGUAu	|::| ||||||||	agaaugauaAUUGCUGUUACAUc
MIMAT0000460	hsa-miR-194-5p	NM_018136	ASPM	circRNA	chr1	197074217	197074239	-	2	0	AGO1-4,AGO2	8mer	aggugUAC-CUCAACGACAAUGu	||| | ||||||||||	uaagaAUGAUAAUUGCUGUUACa
MIMAT0022697	hsa-miR-382-3p	NM_018136	ASPM	circRNA	chr1	197074229	197074249	-	2	0	AGO1-4,AGO2	8mer	uucacaacaggcaCUUACUAa	|||||||	caaucuaggauaaGAAUGAUa
MIMAT0026621	hsa-miR-605-3p	NM_018136	ASPM	circRNA	chr1	197093251	197093273	-	2	0	AGO1-4,AGO2	7mer-m8	agAUUUA-GAGUAUCACGGAAGa	||||| || | ||||||||	ggUAAAUGCUGUUUGUGCCUUCu
MIMAT0000422	hsa-miR-124-3p	NM_018136	ASPM	circRNA	chr1	197093252	197093271	-	2	0	AGO1-4,AGO2	7mer-m8	ccgUAAGUGGCGCACGGAAu	|| | : :|||||||	uaaAUGCUGUUUGUGCCUUc
MIMAT0002878	hsa-miR-506-3p	NM_018136	ASPM	circRNA	chr1	197093252	197093272	-	2	0	AGO1-4,AGO2	7mer-m8	agaugagucuuccCACGGAAu	|||||||	guaaaugcuguuuGUGCCUUc
MIMAT0011159	hsa-miR-2115-3p	NM_018136	ASPM	circRNA	chr1	197093356	197093378	-	2	0	AGO1-4,AGO2	7mer-m8	gaucGGAGGUAC-UUAAGACUAc	|: :|||| ||||||||	ucuaCUAUCAUGCCAUUCUGAUg
MIMAT0025857	hsa-miR-892c-5p	NM_018136	ASPM	circRNA	chr1	197099114	197099138	-	2	0	AGO1-4	7mer-m8	acUGACCG---UGGA-AAGACUUAu	::|||| :::| ||||||||	ggGUUGGCUAUGUUUAUUCUGAAUc
MIMAT0000254	hsa-miR-10b-5p	NM_018136	ASPM	circRNA	chr1	197099134	197099156	-	2	0	AGO1-4,AGO2	7mer-m8	guGUUUAAGCCAAGAUGUCCCAu	:|| :| | : |||||||	gaUAACAGUGAUGUCACAGGGUu
MIMAT0000253	hsa-miR-10a-5p	NM_018136	ASPM	circRNA	chr1	197099134	197099157	-	2	0	AGO1-4,AGO2	7mer-m8	guguuuaagcCUAGA-UGUCCCAu	||| | |||||||	agauaacaguGAUGUCACAGGGUu
MIMAT0002805	hsa-miR-489-3p	NM_018136	ASPM	circRNA	chr1	197099140	197099161	-	2	0	AGO1-4,AGO2	7mer-m8	cgacggcAUAUACACUACAGUg	|| |||||||||	uggaagaUAACAGUGAUGUCAc
MIMAT0004919	hsa-miR-541-5p	NM_018136	ASPM	circRNA	chr1	197101437	197101463	-	2	0	AGO2	7mer-m8	ucaccCUGGCUGUCG--UCUUAGGAAa	|:|:| :: | | |||||||	gaauuGGCUGUUGUCCUACAAUCCUUu
MIMAT0002880	hsa-miR-508-3p	NM_018136	ASPM	circRNA	chr1	197101440	197101462	-	2	0	AGO2	7mer-m8	agaugagguuuuccGAUGUUAGu	||||||||	aauuggcuguugucCUACAAUCc
MIMAT0022701	hsa-miR-506-5p	NM_018136	ASPM	circRNA	chr1	197101459	197101480	-	2	0	AGO2	7mer-m8	aaUUCAUUGUGGAAGGACUUAu	| || | | ||||||||	gaACGUCAGAAAGUCCUGAAUu
MIMAT0002824	hsa-miR-498	NM_018136	ASPM	circRNA	chr1	197102540	197102562	-	2	0	AGO1-4	8mer	cuuuuugcgggggacCGAACUUu	|||||||	uaaagcuauuaaaaaGCUUGAAa
MIMAT0003161	hsa-miR-493-3p	NM_018136	ASPM	circRNA	chr1	197108915	197108940	-	2	0	AGO1-4	8mer	ggACCGUGU---GUC-AUCUGGAAGu	||||||| ||| | |||||||	ugUGGCACAGUCCAGUUUGACCUUCa
MIMAT0018926	hsa-miR-378d	NM_018136	ASPM	circRNA	chr1	197108925	197108942	-	2	0	AGO1-4	7mer-m8	aaAGACUGAGGUUCAGGUCa	| ||:| | |||||||	gcUGUGGCAC--AGUCCAGu
MIMAT0018932	hsa-miR-378f	NM_018136	ASPM	circRNA	chr1	197108925	197108942	-	2	0	AGO1-4	7mer-m8	gaAGACCGAGGUUCAGGUCa	| |||| | |||||||	gcUGUGGCAC--AGUCCAGu
MIMAT0014999	hsa-miR-378b	NM_018136	ASPM	circRNA	chr1	197108925	197108943	-	2	0	AGO1-4	7mer-m8	aaGACGGAGGUUCAGGUCa	|||: | |||||||	cgCUGUGGCACAGUCCAGu
MIMAT0018927	hsa-miR-378e	NM_018136	ASPM	circRNA	chr1	197108925	197108943	-	2	0	AGO1-4	7mer-m8	agGACUGAGGUUCAGGUCa	||| | |||||||	cgCUGUGGCACAGUCCAGu
MIMAT0018984	hsa-miR-378h	NM_018136	ASPM	circRNA	chr1	197108925	197108943	-	2	0	AGO1-4	7mer-m8	gguAGACUGUGGUUCAGGUCa	| ||:||| |||||||	cgcUGUGGCAC--AGUCCAGu
MIMAT0019074	hsa-miR-378i	NM_018136	ASPM	circRNA	chr1	197108925	197108943	-	2	0	AGO1-4	7mer-m8	ggaAGACUGAGGAUCAGGUCa	| ||:| | |||||||	cgcUGUGGCAC--AGUCCAGu
MIMAT0000732	hsa-miR-378a-3p	NM_018136	ASPM	circRNA	chr1	197108925	197108944	-	2	0	AGO1-4	7mer-m8	cggaAGACUGAGGUUCAGGUCa	| ||:| | |||||||	ucgcUGUGGCAC--AGUCCAGu
MIMAT0001339	hsa-miR-422a	NM_018136	ASPM	circRNA	chr1	197108925	197108944	-	2	0	AGO1-4	7mer-m8	cggaAGACUGGGAUUCAGGUCa	| ||:| | |||||||	ucgcUGUGGCAC--AGUCCAGu
MIMAT0016847	hsa-miR-378c	NM_018136	ASPM	circRNA	chr1	197108925	197108947	-	2	0	AGO1-4	7mer-m8	ggugagaAGACUGAGGUUCAGGUCa	| ||:| | |||||||	uuaucgcUGUGGCAC--AGUCCAGu
MIMAT0005923	hsa-miR-1269a	NM_018136	ASPM	circRNA	chr1	197108926	197108948	-	2	0	AGO1-4	7mer-m8	ggucAUCG-UGCCGAGUCAGGUc	| || ::||| |||||||	auuaUCGCUGUGGCACAGUCCAg
MIMAT0019059	hsa-miR-1269b	NM_018136	ASPM	circRNA	chr1	197108926	197108948	-	2	0	AGO1-4	7mer-m8	ggucAUCG-UACCGAGUCAGGUc	| || :|||| |||||||	auuaUCGCUGUGGCACAGUCCAg
MIMAT0016894	hsa-miR-4262	NM_018136	ASPM	circRNA	chr1	197112058	197112075	-	2	0	AGO1-4,AGO2	7mer-m8	gucCAUCA-GACUUACAg	||| | ||||||||	cacGUAUUCCUGAAUGUc
MIMAT0000257	hsa-miR-181b-5p	NM_018136	ASPM	circRNA	chr1	197112058	197112078	-	2	0	AGO1-4,AGO2	7mer-m8	ugGGUGGCUGUCGUUACUUACAa	|||| ::| : |||||||	cgCCAC--GUAUUCCUGAAUGUc
MIMAT0002821	hsa-miR-181d-5p	NM_018136	ASPM	circRNA	chr1	197112058	197112078	-	2	0	AGO1-4,AGO2	7mer-m8	ugGGUGGCUGUUGUUACUUACAa	|||| ::| : |||||||	cgCCAC--GUAUUCCUGAAUGUc
MIMAT0000256	hsa-miR-181a-5p	NM_018136	ASPM	circRNA	chr1	197112058	197112081	-	2	0	AGO1-4,AGO2	7mer-m8	ugAGUGG-CUGUCGCAACUUACAa	||:|| ::| : |||||||	uuUCGCCACGUAUUCCUGAAUGUc
MIMAT0000258	hsa-miR-181c-5p	NM_018136	ASPM	circRNA	chr1	197112058	197112081	-	2	0	AGO1-4,AGO2	7mer-m8	ugAGUGGCUGUCCA---ACUUACAa	||:|| ||: | |||||||	uuUCGCC-ACGUAUUCCUGAAUGUc
MIMAT0022701	hsa-miR-506-5p	NM_018136	ASPM	circRNA	chr1	197112060	197112081	-	2	0	AGO1-4,AGO2	7mer-m8	aauucauUGUGGAAGGACUUAu	||:: |||||||||	uuucgccACGUAUUCCUGAAUg
MIMAT0022717	hsa-miR-873-3p	NM_018136	ASPM	circRNA	chr1	197112105	197112126	-	2	0	AGO1-4	7mer-m8	agggcccUUGAGUAGUCAGAGg	|:: | |||||||	auucucaAGUCCCACAGUCUCc
MIMAT0030428	hsa-miR-7853-5p	NM_018136	ASPM	circRNA	chr1	197112322	197112342	-	2	0	AGO1-4	7mer-m8	cuucaGUCCUAGACGUAAACu	||| | ||||||||	auucaCAGCCUGUGCAUUUGg
MIMAT0000102	hsa-miR-105-5p	NM_018136	ASPM	circRNA	chr1	197112322	197112344	-	2	0	AGO1-4	7mer-m8	ugguguccUCAGACUCGUAAACu	|| ||| |||||||	uaauucacAGCCUGUGCAUUUGg
MIMAT0014999	hsa-miR-378b	NM_018136	ASPM	circRNA	chr1	197112426	197112444	-	2	0	AGO1-4,AGO2	8mer	aagacGGAGGUUCAGGUCa	::||:||||||||	uacauUUUCUAAGUCCAGa
MIMAT0018927	hsa-miR-378e	NM_018136	ASPM	circRNA	chr1	197112426	197112444	-	2	0	AGO1-4,AGO2	8mer	aggacuGAGGUUCAGGUCa	:||:||||||||	uacauuUUCUAAGUCCAGa
MIMAT0018926	hsa-miR-378d	NM_018136	ASPM	circRNA	chr1	197112426	197112445	-	2	0	AGO1-4,AGO2	8mer	aaagacuGAGGUUCAGGUCa	:||:||||||||	auacauuUUCUAAGUCCAGa
MIMAT0018932	hsa-miR-378f	NM_018136	ASPM	circRNA	chr1	197112426	197112445	-	2	0	AGO1-4,AGO2	8mer	gaagaccGAGGUUCAGGUCa	:||:||||||||	auacauuUUCUAAGUCCAGa
MIMAT0018984	hsa-miR-378h	NM_018136	ASPM	circRNA	chr1	197112426	197112446	-	2	0	AGO1-4,AGO2	8mer	gguagacuguGGUUCAGGUCa	|:||||||||	aauacauuuuCUAAGUCCAGa
MIMAT0019074	hsa-miR-378i	NM_018136	ASPM	circRNA	chr1	197112426	197112446	-	2	0	AGO1-4,AGO2	8mer	ggaagacuGAGGAUCAGGUCa	:||: |||||||	aauacauuUUCUAAGUCCAGa
MIMAT0000732	hsa-miR-378a-3p	NM_018136	ASPM	circRNA	chr1	197112426	197112447	-	2	0	AGO1-4,AGO2	8mer	cggaagacuGAGGUUCAGGUCa	:||:||||||||	aaauacauuUUCUAAGUCCAGa
MIMAT0001339	hsa-miR-422a	NM_018136	ASPM	circRNA	chr1	197112426	197112447	-	2	0	AGO1-4,AGO2	8mer	cggaagacuGGGAUUCAGGUCa	::||||||||||	aaauacauuUUCUAAGUCCAGa
MIMAT0016847	hsa-miR-378c	NM_018136	ASPM	circRNA	chr1	197112426	197112450	-	2	0	AGO1-4,AGO2	8mer	ggugagaagacuGAGGUUCAGGUCa	:||:||||||||	gccaaauacauuUUCUAAGUCCAGa
MIMAT0003879	hsa-miR-758-3p	NM_018136	ASPM	circRNA	chr1	197112884	197112905	-	2	0	AGO1-4,AGO2	7mer-m8	ccaaucaccugGUCCAGUGUUu	|| |||||||	uucagccucuaCAAGUCACAAc
MIMAT0027541	hsa-miR-6820-3p	NM_018136	ASPM	circRNA	chr1	197112886	197112907	-	2	0	AGO1-4,AGO2	8mer	gacaccguccccUCUUCAGUGu	| |||||||	auuucagccucuACAAGUCACa
MIMAT0015038	hsa-miR-3164	NM_018136	ASPM	circRNA	chr1	197112886	197112911	-	2	0	AGO1-4,AGO2	8mer	gcggUAAAG--GGA-AU-UUCAGUGu	||||| ||| || |||||||	gaaaAUUUCAGCCUCUACAAGUCACa
MIMAT0002175	hsa-miR-485-5p	NM_018136	ASPM	circRNA	chr1	197112896	197112917	-	2	0	AGO1-4,AGO2	7mer-m8	cuuaaguagugccGGUCGGAGa	:|||||||	aaagaagaaaauuUCAGCCUCu
MIMAT0027668	hsa-miR-6884-5p	NM_018136	ASPM	circRNA	chr1	197112896	197112917	-	2	0	AGO1-4,AGO2	7mer-m8	guuguaguggaAGAGUCGGAGa	|:||||||||	aaagaagaaaaUUUCAGCCUCu
MIMAT0001075	hsa-miR-384	NM_018136	ASPM	circRNA	chr1	197113112	197113131	-	2	0	AGO2	8mer	auacuuguUAAAGAUCCUUa	||| |||||||	caagcuauAUUACUAGGAAa
MIMAT0004959	hsa-miR-216b-5p	NM_018136	ASPM	circRNA	chr1	197113164	197113185	-	2	0	AGO2	8mer	aguguaaacggacgUCUCUAAa	|||||||	gaaggccgaguaagAGAGAUUa
MIMAT0018943	hsa-miR-4428	NM_018136	ASPM	circRNA	chr1	197115422	197115443	-	2	0	AGO1-4	7mer-m8	cgagGUACAAGGGCAGAGGAAc	| | | | ||||||||	gccaCUUCUGCAGGUCUCCUUu
MIMAT0003886	hsa-miR-769-5p	NM_018136	ASPM	circRNA	chr1	197115425	197115449	-	2	0	AGO1-4	7mer-m8	ucGAGUC-UUG--GGUCUCCAGAGu	||||| || |:: |||||||	cuCUCAGCCACUUCUGCAGGUCUCc
MIMAT0007881	hsa-miR-1908-5p	NM_018136	ASPM	circRNA	chr1	197115457	197115477	-	2	0	AGO1-4	7mer-m8	cuggUUAGCGGCAGGGGCGGc	|: ||:| ||||||||	gaggAGGCGUCUUCCCCGCCg
MIMAT0027474	hsa-miR-6787-5p	NM_018136	ASPM	circRNA	chr1	197115457	197115478	-	2	0	AGO1-4	7mer-m8	cgUCGGUCG-AGAUGGGGGCGGu	|| :|| ||| :|||||||	ggAGGAGGCGUCU-UCCCCGCCg
MIMAT0003326	hsa-miR-663a	NM_018136	ASPM	circRNA	chr1	197115457	197115479	-	2	0	AGO1-4	7mer-m8	cgccagggCGCCG-CGGGGCGGa	||| | |||||||	aggaggagGCGUCUUCCCCGCCg
MIMAT0000252	hsa-miR-7-5p	NM_018136	ASPM	circRNA	chr1	197115462	197115484	-	2	0	AGO1-4	7mer-m8	uguugUUUUAGUGAUCAGAAGGu	|::| | |||||||	ggccgAGGAGGAGGCGUCUUCCc
MIMAT0004945	hsa-miR-744-5p	NM_018136	ASPM	circRNA	chr1	197115484	197115505	-	2	0	AGO1-4	7mer-m8	acgacaaucgggaUCGGGGCGu	:|||||||	cgcggggcugcggGGCCCCGCg
MIMAT0000690	hsa-miR-296-5p	NM_018136	ASPM	circRNA	chr1	197115487	197115507	-	2	0	AGO1-4	7mer-m8	uguccuaacucCCCCCCGGGa	| |||||||	cccgcggggcuGCGGGGCCCc
MIMAT0001340	hsa-miR-423-3p	NM_018136	ASPM	circRNA	chr1	197115515	197115537	-	2	0	AGO1-4	7mer-m8	ugaCUCCCCGGAGUCUGGCUCGa	|| | | | ||||||||	uggGAAGUGAGCCCGACCGAGCg
MIMAT0018360	hsa-miR-3944-3p	NM_018136	ASPM	circRNA	chr1	197115521	197115543	-	2	0	AGO1-4	7mer-m8	ggccucGUCGUCCGGUCGGGCUu	::| | |: |||||||	ggcugcUGGGAAGUGAGCCCGAc
MIMAT0004819	hsa-miR-671-3p	NM_018136	ASPM	circRNA	chr1	197115555	197115576	-	2	0	AGO1-4	7mer-m8	ccaccuCGGGACU-CUUGGCCu	||| ||: |||||||	gaaucuGCCAUGGCGAACCGGc
MIMAT0004959	hsa-miR-216b-5p	NM_018136	ASPM	circRNA	chr1	197060136	197060157	-	1	0	AGO2	7mer-m8	aguguaaacggacgUCUCUAAa	|||||||	aagauuacaagaaaAGAGAUUu
MIMAT0005824	hsa-miR-1179	NM_018136	ASPM	circRNA	chr1	197061069	197061088	-	1	0	AGO1-4	8mer	gguugGUUACUUUCUUACGAa	| :|| |||||||||	ccuggCUGUG-AAGAAUGCUa
MIMAT0000275	hsa-miR-218-5p	NM_018136	ASPM	circRNA	chr1	197062359	197062380	-	1	0	AGO1-4	7mer-m8	uguACCAAUCUA-GUUCGUGUu	| ||| ||| ||||||||	ugcUUGUUUGAUCCAAGCACAu
MIMAT0003328	hsa-miR-653-5p	NM_018136	ASPM	circRNA	chr1	197070584	197070604	-	1	1	AGO2	7mer-m8	gucaUCUCUAACAAAGUUGUg	||| | | ||||||||	aaacAGAAAGUAUUUCAACAc
MIMAT0000735	hsa-miR-380-3p	NM_018136	ASPM	circRNA	chr1	197070882	197070907	-	1	0	AGO2	7mer-m8	uuCUACA---CCUG-GUAUAAUGUAu	||||| | || :|||||||||	agGAUGUACAGAACAUAUAUUACAUu
MIMAT0022724	hsa-miR-1277-5p	NM_018136	ASPM	circRNA	chr1	197070886	197070906	-	1	0	AGO2	8mer	uaUGCAUGUAUAUAUAUAUAUAAa	|:||||| | | |||||||	ggAUGUACAGA---ACAUAUAUUa
MIMAT0002813	hsa-miR-493-5p	NM_018136	ASPM	circRNA	chr1	197070897	197070918	-	1	0	AGO2	7mer-m8	uuacuuucggauggUACAUGUu	|||||||	aggcuacuuucaggAUGUACAg
MIMAT0019917	hsa-miR-4766-5p	NM_018136	ASPM	circRNA	chr1	197070905	197070925	-	1	0	AGO2	7mer-m8	uuGUGGUUGACGA-GAAAGUCu	||:: | ||| |||||||	cuCAUUCA-GGCUACUUUCAGg
MIMAT0028212	hsa-miR-7151-5p	NM_018136	ASPM	circRNA	chr1	197071403	197071428	-	1	0	AGO2	7mer-m8	cgGUUA-U-GUCCGUC-UCUACCUAg	||:| | || ||| ||||||||	ucCAGUCAUCAUACAGAAGAUGGAUg
MIMAT0000274	hsa-miR-217	NM_018136	ASPM	circRNA	chr1	197071436	197071459	-	1	0	AGO2	7mer-m8	agguuAGU-CAAGGACUACGUCAu	||| || | |||||||	uuccuUCAGGUACAAAAUGCAGUu
MIMAT0027515	hsa-miR-6807-3p	NM_018136	ASPM	circRNA	chr1	197071436	197071459	-	1	0	AGO2	7mer-m8	gacccGGUUCGU-CCUUACGUCAc	:||:|:| ||||||||	uuccuUCAGGUACAAAAUGCAGUu
MIMAT0005944	hsa-miR-1252-5p	NM_018136	ASPM	circRNA	chr1	197071452	197071473	-	1	0	AGO2	8mer	auuUACUUAAGUUAAAGGAAGa	|| | || | |||||||	agcAUCACUUACAGUUCCUUCa
MIMAT0002855	hsa-miR-520d-5p	NM_018136	ASPM	circRNA	chr1	197071476	197071495	-	1	0	AGO2	7mer-m8	cuuuCCCGAAGGGAAACAUc	|||| :|||||||	uaucGGGCACAUCUUUGUAc
MIMAT0002849	hsa-miR-524-5p	NM_018136	ASPM	circRNA	chr1	197071476	197071497	-	1	0	AGO2	7mer-m8	cucuuuCACGAAGGGAAACAUc	| || :|||||||	aauaucGGGCACAUCUUUGUAc
MIMAT0003150	hsa-miR-455-5p	NM_018136	ASPM	circRNA	chr1	197071483	197071504	-	1	0	AGO2	7mer-m8	gcuacaucagguuUCCGUGUAu	:|||||||	cagagaaaauaucGGGCACAUc
MIMAT0015016	hsa-miR-3145-3p	NM_018136	ASPM	circRNA	chr1	197071491	197071515	-	1	0	AGO2	7mer-m8	guUAAGGUU-UGUGAGUUUUAUAGa	|||:::| || ||||||||	cuAUUUUGAUUCAGAGAAAAUAUCg
MIMAT0002835	hsa-miR-526b-5p	NM_018136	ASPM	circRNA	chr1	197071521	197071545	-	1	0	AGO2	8mer	ugUCUU-UCACGA-AGGGAGUUCUc	|||| | | || ||:|||||||	gaAGAAGAUUCCUCUCUCUCAAGAa
MIMAT0004922	hsa-miR-875-5p	NM_018136	ASPM	circRNA	chr1	197072141	197072162	-	1	0	AGO2	7mer-m8	guggaCUAUUUUGACUCCAUAu	|||:: |: |||||||	ucagaGAUGGUAUCGAGGUAUu
MIMAT0004955	hsa-miR-374b-5p	NM_018136	ASPM	circRNA	chr1	197072164	197072188	-	1	0	AGO2	8mer	guGA-AUCGUCCAA--C-AUAAUAUa	|| ||| || || | |||||||	acCUAUAG-AGCUUCAGCUAUUAUAa
MIMAT0000727	hsa-miR-374a-5p	NM_018136	ASPM	circRNA	chr1	197072164	197072189	-	1	0	AGO2	8mer	guGAAUA-GUCCAA--C-AUAAUAUu	| ||| || || | |||||||	aaCCUAUAGAGCUUCAGCUAUUAUAa
MIMAT0000447	hsa-miR-134-5p	NM_018136	ASPM	circRNA	chr1	197072234	197072255	-	1	0	AGO1-4	7mer-m8	ggggagaccaguUGGUCAGUGu	| |||||||	uugcaacaaagcAGCAGUCACu
MIMAT0014980	hsa-miR-3118	NM_018136	ASPM	circRNA	chr1	197072234	197072257	-	1	0	AGO1-4	7mer-m8	ucuuaaaaGUAUU-ACGUCAGUGu	|| |: ||||||||	gauugcaaCAAAGCAGCAGUCACu
MIMAT0011159	hsa-miR-2115-3p	NM_018136	ASPM	circRNA	chr1	197072381	197072402	-	1	0	AGO1-4	7mer-m8	gaucggagguacuuAAGACUAc	|||||||	gaaaaaagcugcucUUCUGAUu
MIMAT0011778	hsa-miR-2278	NM_018136	ASPM	circRNA	chr1	197072387	197072408	-	1	1	AGO1-4	7mer-m8	gguccGUUGUGUGUGACGAGAg	::| | | :|||||||	aaucaUGAAAAAAGCUGCUCUu
MIMAT0000275	hsa-miR-218-5p	NM_018136	ASPM	circRNA	chr1	197073008	197073026	-	1	1	AGO2	7mer-m8	ugUACCAAUCUAGUUCGUGUu	||| || | |||||||	ucAUGCAUACA--AAGCACAg
MIMAT0006790	hsa-miR-675-3p	NM_018136	ASPM	circRNA	chr1	197073015	197073034	-	1	1	AGO2	8mer	acucgccacuccCGUAUGUc	|||||||	aauuacuaucauGCAUACAa
MIMAT0002816	hsa-miR-494-3p	NM_018136	ASPM	circRNA	chr1	197073368	197073391	-	1	0	AGO1-4	7mer-m8	cuccaAAGGGCAC--AUACAAAGu	|| :|||| ||||||||	ucauaUUAUCGUGCUUAUGUUUCu
MIMAT0002870	hsa-miR-499a-5p	NM_018136	ASPM	circRNA	chr1	197086993	197087014	-	1	0	AGO2	7mer-m8	uuUGUAGUGACGU-UCAGAAUu	|:||:: | | |||||||	aaAUAUUGGCGAAGAGUCUUAg
MIMAT0002823	hsa-miR-512-3p	NM_018136	ASPM	circRNA	chr1	197087024	197087045	-	1	0	AGO2	7mer-m8	cuggagUCGAUACUGUCGUGAa	||:|| :|||||||	aaaaagAGUUAAUGCAGCACUc
MIMAT0000085	hsa-miR-28-5p	NM_018136	ASPM	circRNA	chr1	197091400	197091421	-	1	0	AGO2	8mer	gaguuAUCUGACACUCGAGGAa	|| || ||||||||	agagcUAUACAAAGAGCUCCUa
MIMAT0004926	hsa-miR-708-5p	NM_018136	ASPM	circRNA	chr1	197091400	197091422	-	1	0	AGO2	8mer	gggUCGAUCUAACAUUCGAGGAa	||||| | :|||||||	cagAGCUAUACAAAGAGCUCCUa
MIMAT0015007	hsa-miR-3139	NM_018136	ASPM	circRNA	chr1	197091400	197091422	-	1	0	AGO2	8mer	uugUCCGUAGACAACUCGAGGAu	|| :|| ||||||||	cagAGCUAUACAAAGAGCUCCUa
MIMAT0026483	hsa-miR-370-5p	NM_018136	ASPM	circRNA	chr1	197097736	197097756	-	1	0	AGO1-4	7mer-m8	caUUGACGUCUCUGCACUGGAc	|| || || | |||||||	cuAAGUGGUGA-AGGUGACCUu
MIMAT0000227	hsa-miR-197-3p	NM_018136	ASPM	circRNA	chr1	197097745	197097766	-	1	0	AGO1-4	8mer	cgacccaccucuUCCACCACUu	| |||||||	acgagauuuccuAAGUGGUGAa
MIMAT0001627	hsa-miR-433-3p	NM_018136	ASPM	circRNA	chr1	197098350	197098371	-	1	0	AGO1-4	7mer-m8	uguggcuccucgggUAGUACUa	|||||||	uuccagacucauugAUCAUGAu
MIMAT0015037	hsa-miR-3163	NM_018136	ASPM	circRNA	chr1	197104269	197104290	-	1	0	AGO2	8mer	caGAAUGACGGGAGUAAAAUAu	|||: || :: |||||||	caCUUGGUGGUUAAAUUUUAUa
MIMAT0026615	hsa-miR-552-5p	NM_018136	ASPM	circRNA	chr1	197104275	197104302	-	1	0	AGO2	7mer-m8	ggUUGUCC----GU---UUUCCAAUUUg	|||||| || :: |||||||	ggAACAGGGCUUCACUUGGUGGUUAAAu
MIMAT0004957	hsa-miR-760	NM_018136	ASPM	circRNA	chr1	197111555	197111574	-	1	0	AGO2	7mer-m8	aggggugucuGGGUCUCGGc	|:|||||||	auuuuucuccCUCAGAGCCu
MIMAT0002826	hsa-miR-515-5p	NM_018136	ASPM	circRNA	chr1	197112091	197112114	-	1	0	AGO1-4	8mer	gucuuucacgaaagaaAACCUCUu	|||||||	cacagucuccugaagaUUGGAGAa
MIMAT0002828	hsa-miR-519e-5p	NM_018136	ASPM	circRNA	chr1	197112091	197112114	-	1	0	AGO1-4	8mer	cuuUCACGAGGG---AAAACCUCUu	||| ||||: |||||||	cacAGU-CUCCUGAAGAUUGGAGAa
MIMAT0017997	hsa-miR-3617-5p	NM_018136	ASPM	circRNA	chr1	197112367	197112387	-	1	0	AGO1-4	7mer-m8	gggUAGAACGUUGAUACAGAAa	| :| |:||| |||||||	uagAAUUAGUAAC-AUGUCUUu
MIMAT0003311	hsa-miR-641	NM_018136	ASPM	circRNA	chr1	197112367	197112390	-	1	0	AGO1-4	7mer-m8	cuccaCUGAGAUAGGAUACAGAAa	|| |: :| |||||||	aacuaGAAUUAGUAACAUGUCUUu
MIMAT0002870	hsa-miR-499a-5p	NM_018136	ASPM	circRNA	chr1	197112486	197112506	-	1	0	AGO1-4	7mer-m8	uuUGUAGUGACGUUCAGAAUu	|:| :| : |||||||	gaAUAGUAAACUUAGUCUUAc
MIMAT0015069	hsa-miR-3187-3p	NM_018136	ASPM	circRNA	chr1	197112515	197112534	-	1	0	AGO1-4	8mer	ggcgcgucggggUACCGGUu	|||||||	ccguaaauguuaAUGGCCAa
MIMAT0000437	hsa-miR-145-5p	NM_018136	ASPM	circRNA	chr1	197113196	197113216	-	1	0	AGO2	7mer-m8	ucccUAAGGACCCUUUUGACCUg	|||:|| | |||||||	uguuAUUUCU--GUUAACUGGAc
MIMAT0021127	hsa-miR-5195-3p	NM_018136	ASPM	circRNA	chr1	197113196	197113216	-	1	0	AGO2	7mer-m8	ucgggGGAGUCUCUUGACCUa	::|| | |||||||	uguuaUUUCUGUUAACUGGAc
MIMAT0022726	hsa-miR-1306-5p	NM_018136	ASPM	circRNA	chr1	197115345	197115366	-	1	0	AGO1-4	7mer-m8	accugcaaacguCCCCUCCACc	| |||||||	gacaacccuaacGAGGAGGUGg
MIMAT0004679	hsa-miR-296-3p	NM_018136	ASPM	circRNA	chr1	197115357	197115377	-	1	0	AGO1-4	8mer	ccucUCGGAGGUGGGUUGGGAg	:||| |:| |||||||	cucuGGCC-CUAGACAACCCUa
MIMAT0005794	hsa-miR-1296-5p	NM_018136	ASPM	circRNA	chr1	197115366	197115388	-	1	0	AGO1-4	7mer-m8	ccUCUACCUC-GGUCCCGGGAUu	:|| | | |: |||||||	acGGACGCUGUCUCUGGCCCUAg
MIMAT0019699	hsa-miR-4640-5p	NM_018136	ASPM	circRNA	chr1	197115368	197115389	-	1	0	AGO1-4	7mer-m8	gggugguCGACGAGGGACCGGGu	|||| ||:|||||||	cacggacGCUG-UCUCUGGCCCu
MIMAT0019845	hsa-miR-4726-5p	NM_018136	ASPM	circRNA	chr1	197115368	197115394	-	1	0	AGO1-4	7mer-m8	gguGAG-GUC--CGA-GGAGACCGGGa	||| |:| ||| :|||||||||	agcCUCACGGACGCUGUCUCUGGCCCu
MIMAT0004952	hsa-miR-665	NM_018136	ASPM	circRNA	chr1	197115395	197115414	-	1	0	AGO1-4	7mer-m8	uccCCGGAGUCGGAGGACCa	|| |: :|||||||	uucGGGGACGUUCUCCUGGg
MIMAT0004780	hsa-miR-532-3p	NM_018136	ASPM	circRNA	chr1	197115604	197115624	-	1	0	AGO1-4	7mer-m8	acgUUCGGAACCCA-CACCCUCc	:|||| | | |||||||	ccgGAGCC--GCCUCGUGGGAGc
